# Supplementary material for: Data Extractions Using a Large Language Model (Elicit) and Human Reviewers in Randomized Controlled Trials: A Systematic Comparison
Source: Cochrane Evid Synth Methods. 2025 Jun 8;3(4):e70033. doi: 10.1002/cesm.70033 (PMC12462964; doi:10.1002/cesm.70033)
Supplement: Supplementary file 1 — Appendix 1: Raw Data Extraction. [file CESM-3-e70033-s004.xlsx]

## Sheet: Data extraction Elicit vs. FIT
Title	Author	Column3	Column4	Journal	Column6	Publication Year	Column8	Extraction Elicit	Extraction FIT	Evaluation study objectives	Column10 Elicit	Column10 FIT	Beurteilung Ein- und Ausschlusskriterien	Extraction Elicit2	Extraction FIT2	Evaluation Sample characteristics	Extraction Elicit3	Extraction FIT3	Evaluation participant count	Extraction Elicit4	Extraction FIT4	Evaluation study design	Extraction Elicit	Extraction FIT	Evaluation Interventions	Extraction Elicit	Extraction FIT	Evaluation outcome measured	Extraction Elicit	Extraction FIT	Evaluation intervention effects
								Study objectives	Fragestellung & Zielsetzung		Population characterstics	Ein- und Ausschlusskriterien		sample characteristicts	Stichprobenbeschreibung		Participant count (Total N)	Stichprobengrösse		study design	Studiendesign		Interventions	Intervention & Kontrolle		Outcome measured	Primäres Zielkriterium		Intervention effects	Ergebnisse
Advising women with diabetes in pregnancy to express breastmilk in late pregnancy (Diabetes and Antenatal Milk Expressing [DAME]): a multicentre, unblinded, randomised controlled trial	Della A Forster, Anita M Moorhead, Susan E Jacobs, Peter G Davis, Susan P Walker, Kerri M Mcegan, Gillian F Opie, Susan M Donath, Lisa Gold, Catharine Mcnamara, Amanda Aylward, Christine East, Rachael Ford, Lisa H Amir, Judith Lumley, R Rm, L H Ford, Amir, K M Mcegan Mmid	-	-	The Lancet	60	2017	Advising women with diabetes in pregnancy to express breastmilk in late pregnancy (Diabetes and Antenatal Milk Expressing [DAME]).pdf	To determine the safety and efficacy of antenatal expressing in women with diabetes in pregnancy - To test the hypothesis that infants of women with diabetes in pregnancy who start antenatal expression of breastmilk from 36 weeks' gestation are more likely to be admitted to the NICU after birth than those whose mothers receive standard care.	Primäre Fragestellung: Überprüfung der folgenden Hypothese: Bei Neugeborenen von Frauen mit einem Diabetes während der Schwangerschaft (vorbestehend oder Gestationsdiabetes), die in der 36. Schwangerschaftswoche mit pränatalem Abpumpen der Muttermilch beginnen, ist die Wahrscheinlichkeit höher, dass das Neugeborene auf einer Intensivstation aufgenommen werden muss, als bei solchen, deren Mütter k…	Elicit did not extract the secondary aims.	- Women with pre-existing or gestational diabetes_x000D_ - Between 34-37 weeks gestation_x000D_ - Singleton pregnancy in cephalic presentation _x000D_ - Planning to breastfeed_x000D_ - Adequate English-speaking ability_x000D_ - Most had gestational diabetes_x000D_ - Over half were expecting their first baby_x000D_ - Half were overweight or obese	Einschlusskriterien: Frauen zwischen der 34. und 37. Schwangerschaftswoche einer Einlings-Schwangerschaft, mit einem Diabetes während der Schwangerschaft (vorbestehend oder Gestationsdiabetes). Das Ungeborene ist in Kopflage. Die Frauen müssen Sprachkenntnisse in Englisch haben, die Schwangerschaftsvorsorge eines Studienstandortes in Anspruch nehmen und sie planen, ihr Kind zu stillen. Ausschluss…	Teilweise gleich: Die Einschlusskriterien wurden von Elicit extrahiert. Die Ausschlusskriterien fehlen. Ebenfalls hat Elicit hier bereits die schlussendliche Stichprobe beschrieben mit den letzten drei Punkten.	- A total of 635 women were recruited and randomly assigned, with 319 in the antenatal expressing group and 316 in the standard care group. - After exclusions, 632 infants were available for the primary analysis, with 317 in the antenatal expressing group and 315 in the standard care group. - Most women in both groups had gestational diabetes, more than half were expecting their first baby, and h…	Stichprobenbeschreibung: 635 Frauen (319 in der Interventions-, 316 in der Kontrollgruppe), die meisten davon waren verheiratet oder lebten in einer Partnerschaft, die meisten hatten einen Gestationsdiabetes, mehr als die Hälfte der Frauen war mit dem ersten Kind schwanger und etwa die Hälfte der Frauen war übergewichtig. Zwischen den Gruppen gab es keine signifikanten Unterschiede hinsichtlich k…	Elicit has extracted more here than humans. Elicit also extracted how many newborns were included in the study according to the exclusion criteria and how many of them were in the intervention group and the control group.	The total participant count in this study was 635 women who were randomly assigned to the two study groups.	635 Frauen (319 in der Interventions-, 316 in der Kontrollgruppe)	Information on the intervention and control group is missing	The study design was a multicentre, two-group, unblinded, randomized controlled trial (RCT) conducted across six hospitals in Victoria, Australia. Eligible women were randomly assigned (1:1) to either an antenatal expressing group or a standard care group. The investigators were masked to block size and group allocation, but the caregivers were not blinded.	Multizentrische randomisiert kontrollierte Studie (RCT)	extracts more: Elicit also extracts how the randomisation was done.	1. Antenatal expressing: Women were instructed to hand express breastmilk twice per day for up to 10 minutes, from 36 weeks gestation until giving birth._x000D_ 2. Standard care: The control group received usual midwifery and obstetric care, supplemented by support from a diabetes educator.	Intervention: Zusätzlich zur Standardpflege erhielten die Frauen eine mündliche und schriftliche Instruktion für pränatales Abpumpen von Muttermilch und deren sichere Aufbewahrung. Es wurde ihnen angeraten, ab der 36. Schwangerschaftswoche zweimal täglich bis zu zehn Minuten lang von Hand Milch abzupumpen. Die Daten jeden Abpumpens, sollten sie in ein dafür vorgesehenes Tagebuch eintragen. Kontro…	equal with less information. It is notable that the Elicit study did not extract the information that the intervention was provided in addition to the standard treatment. It is therefore evident that the aforementioned extract is incomplete. Elicit extracts a lesser quantity. In my view, the situation is serious but not irremediable.	The primary outcome measured in this study was the proportion of infants admitted to the neonatal intensive care unit (NICU).	Primäre Zielkriterien: Anteil an Neugeborenen, die auf einer Intensivstation aufgenommen werden.	equal	No difference in NICU admission rates between the antenatal expressing and standard care groups (15% vs 14%, adjusted RR 1.06, 95% CI 0.66-1.46) - Moderate evidence of increased exclusive breastmilk feeding in the first 24 hours (adjusted RR 1.21, 95% CI 1.03-1.40) and during initial hospital stay (adjusted RR 1.21, 95% CI 0.96-1.47) in the antenatal expressing group - For women having their firs…	Primäre Zielkriterien: Anteil an Neugeborenen, die auf einer Intensivstation aufgenommen werden: keine signifikanten Unterschiede zwischen den Gruppen. Sekundäre Zielkriterien: Gestationsalter der Neugeborenen, Anteil der Neugeborenen, die ausschliesslich durch Muttermilch ernährt wurden während den ersten drei Lebensmonaten, Zeitspanne zwischen Geburt und Milcheinschuss: keine signifikanten Unte…	not the same outcomes
Cost-effectiveness of spinal manipulative therapy, supervised exercise, and home exercise for older adults with chronic neck pain	Brent Leininger, Christine Mcdonough, Roni Evans, Tor Tosteson, Anna N A Tosteson, Gert Bronfort	-	-	The spine journal	28	2016	Spinal.pdf	- To estimate the cost-effectiveness of home exercise and advice (HEA)_x000D_ - To estimate the cost-effectiveness of spinal manipulative therapy (SMT) plus HEA _x000D_ - To estimate the cost-effectiveness of supervised rehabilitative exercise (SRE) plus HEA_x000D_ for older adults with chronic neck pain.	Ziel war, die Kosten und den Nutzen von häuslichen Übungen und Ratschlägen alleine, mit spinaler manipulativer Therapie oder mit überwachten rehabilitativen Übungen bei älteren Menschen mit Nackenschmerzen zu analysieren.	equal	- Older adults aged 65 and above_x000D_ - Chronic mechanical neck pain for at least 3 months_x000D_ - Stable prescription pain medication plan_x000D_ - Able to ambulate independently_x000D_ - Excluded if pain was less than 3/10, had certain medical conditions, severe health problems, substance abuse, neck pain litigation, or ongoing non-pharmacological neck pain treatment_x000D_ - Recruited from …	Einschlusskriterien: Mindestens 65-jährige zu Hause lebende Menschen mit chronischen Nackenschmerzen seit mindestens drei Monaten, die eine fest verordnete Analgesie hatten, sich frei bewegen konnten und im Mini-Mental-Status-Test mindestens 20 Punkte erzielten; die Nackenschmerzen mussten von zervikaler Steifheit oder Empfindlichkeit mit oder ohne radialen Armschmerzen und nicht progressiven neu…	teilweise gleich. Elicit extrahiert hier die Einschluss- und Ausschlusskriterien kurz und bündig. Das Kriterium mit dem Mini-Metal-Status Test extrahiert Elicit nicht	- 241 older adults (≥65 years old) with chronic mechanical neck pain (≥3 months duration)_x000D_ - Stable prescription pain medication plan_x000D_ - Independent ambulation_x000D_ - Excluded if pain rating was less than 3 (0-10 scale), had contraindications to study treatments, severe disabling health problems, substance abuse, neck pain litigation, or ongoing non-pharmacological healthcare for ne…	Stichprobenbeschreibung: Es wurden insgesamt 241 (SA I: n=79; SA II: n=80; SA III: n=82) durchschnittlich ca. 72-jährige mehrheitlich männliche Teilnehmende inkludiert, die median seit ca. 5–8 Jahren von Nackenschmerzen betroffen waren. Der nachfolgende Ergebnisbericht fokussiert die Hauptergebnisse.	Elicit extracts the total just like a human. However, Elicit cannot extract from an image. Therefore, the different groups could not be analysed. Elicit extracts the exclusion criteria again here.	The total number of participants in the study was 241.	Es wurden insgesamt 241 (SA I: n=79; SA II: n=80; SA III: n=82) rekrutiert	Elicit cannot extract from figures	The study design was a randomized controlled trial (RCT) conducted at a single site. It was not double-blind, as the participants and providers were aware of the treatment assignments. The study used both a societal and healthcare perspective in the cost-effectiveness analysis.	Randomisiert kontrollierte Studie (RCT)	extracts more: Elicit also extracts how the randomisation was done.	1. Home Exercise and Advice (HEA): 4 one-hour sessions with an exercise therapist or chiropractor, plus daily home exercises and advice on self-management._x000D_ 2. Spinal Manipulative Therapy (SMT) + HEA: 4 one-hour HEA sessions plus up to 20 sessions of spinal manipulation by a chiropractor._x000D_ 3. Supervised Rehabilitative Exercise (SRE) + HEA: 4 one-hour HEA sessions plus 20 one-on-one su…	Interventionen und Kontrolle Studienarm (SA) I: Häusliche Übungen und Ratschläge Vier einstündige Einheiten mit einem Physiotherapeuten oder einem Chiropraktiker Instruktion zu täglichen Nacken- und Schulterübungen zu Hause Information bzgl. Nackenschmerzen und Ratschläge bzgl. Selbstmanagement (z. B. Ergonomie) Studienarm II: Zusätzlich zu SA I spinale manipulative Therapie Zusätzlich zu SA I ma…	equal with less information. In some points, the presentation differs from that of the study. For example, a different wording was chosen. For the last intervention, however, it would be desirable to know what type of exercises were involved. It should also be mentioned that there is no control group or placebo group, but that each group receives an intervention. However, this is not serious.	- Neck pain, measured using a 0-10 numerical rating scale_x000D_ - Neck disability, measured using the Neck Disability Index (NDI, 0-100 scale)_x000D_ - Quality-adjusted life years (QALYs), estimated using the SF-6D	Zielkriterien und Messinstrumente Schmerzen: Numerische Rating Skala (NRS) Behinderungen: Neck Disability Index Gesundheitsbezogene Lebensqualität: Medical Outcomes Study Short Form 36-item Health Survey (SF-36) Qualitätskorrigierte Lebensjahre (QALYs): Schätzung auf Basis des SF-6D Direkte Gesundheitskosten: Erhebung mittels Fragebögen und Telefoninterviews, Kostenschätzung basierend auf Medicar…	Elicit did not extracted all outcomes	- Neck pain:_x000D_ - SMT+HEA had a statistically significant greater reduction in neck pain compared to HEA (0.57, 95% CI 0.23 to 0.92) and SRE+HEA (0.41, 95% CI 0.05 to 0.76)_x000D_ - SRE+HEA had a non-significant improvement in neck pain compared to HEA (0.17, 95% CI -0.20 to 0.52)_x000D_ _x000D_ - Neck disability:_x000D_ - SMT+HEA had a statistically significant greater reduction in neck disa…	Ergebnisse der Kosten-Nutzen-Analyse: Die Gesamtkosten für spinale manipulative Therapie zusätzlich zu häuslichen Übungen und Ratschlägen (SA II) waren 5 % niedriger als bei alleinigen häuslichen Übungen und Ratschlägen (SA I) (MD: -$111, 95 %-KI: -$1 354 bis $899) und 47 % niedriger als bei überwachten rehabilitativen Übungen zusätzlich zu häuslichen Übungen und Ratschlägen (SA III) (MD: -$1 932…	Elicit did not extract the costs
Distraction Using the BUZZY for Children During an IV Insertion	Nemat Moadad, Katia Kozman, Randa Shahine, Shake Ohanian, Lina Kurdahi Badr	-	-	Journal of pediatric nursing	94	2016	Buzzy.pdf	- To investigate the effects of the "BUZZY" device (which combines external cold and vibration) on pain ratings of children, their parents, and nurses during peripheral IV insertion_x000D_ - To measure the time to a successful IV insertion _x000D_ - To assess factors associated with pain perception of children	Ziel war, die Auswirkungen des Buzzys® (Kühlung und Vibration) bei Kindern im Alter zwischen vier und zwölf Jahren in Zusammenhang mit der Einlage von peripheren Venenverweilkathetern (PVVK) im Vergleich mit der Standardversorgung hinsichtlich Schmerzen zu untersuchen; zudem waren es Ziele, die Wahrnehmungen der Eltern und Pflegenden miteinander zu vergleichen, die Zeit bis zur erfolgreichen Einl…	Elicit has not extracted that the perceptions of parents and carers are compared.	- Children aged 4 to 12 years old who required an IV insertion_x000D_ - From Lebanon, a middle-income country with a highly urbanized and literate population_x000D_ - Recruited from the American University Medical Center (AUBMC), a large tertiary care center in Lebanon_x000D_ - Excluded children with certain health conditions or characteristics that could interfere with the use of the BUZZY devic…	Einschlusskriterien: Kinder im Alter zwischen vier und zwölf Jahren, die einer PVVK-Einlage unterzogen wurden Ausschlusskriterien: Kinder mit Hautschädigungen im Anwendungsbereich des Buzzys®, mit instabilem Gesundheitszustand, mit Analgetika-Einnahme in den letzten vier Stunden, mit einer bereits vorgekommenen Synkope im Rahmen einer Blutentnahme, mit neurologischen Entwicklungsverzögerungen und…	Teilweise gleich. Elicit hat die Ausschlusskriterien nicht detalliert beschrieben.	The study recruited a total of 48 children between the ages of 4 and 12 years old who required an IV insertion. 25 children were in the intervention group that used the BUZZY device, and 23 children were in the control group that did not use the BUZZY device. The mean age was 8.48 (±2.84) years for the intervention group and 8.95 (±2.74) years for the control group. Gender was almost equally dist…	Stichprobenbeschreibung: Es wurden insgesamt 48 Kinder beider Geschlechter mit ihren Müttern in die IG (n=25) und KG (n=23) eingeschlossen; die Kinder waren durchschnittlich knapp neun Jahre alt und am häufigsten von kardiologischen oder onkologischen Erkrankungen betroffen.	Elicit describes the children's BMI, hospitalisation and pain medication.	The total number of participants in the study was 48, with 25 in the intervention group and 23 in the control group.	Es wurden insgesamt 48 Kinder beider Geschlechter mit ihren Müttern in die IG (n=25) und KG (n=23) eingeschlossen;	equal	The study design was a randomized controlled trial (RCT) with a parallel group design. Participants were randomly assigned to either an intervention group that received the "BUZZY" device or a control group that did not receive the device. The study was not blinded, as the child, parent, and nurse were aware of the intervention.	Randomisiert kontrollierte Studie (RCT)	extracts more: Elicit also extracts how the randomisation was done.	The main intervention in this study was the use of the "BUZZY" device, which combines cold and vibration stimulation. The "BUZZY" was applied 5-10 cm proximal to the IV insertion site and remained in place and vibrating throughout the procedure. Participants were randomly assigned to either the "BUZZY" intervention group or the control group that did not receive the "BUZZY".	Interventionsgruppe (IG): PVVK-Einlage unter Einsatz des Buzzys® Der batteriebetriebene Buzzy® in Form einer Plastik-Biene im Umfang von 8 x 5 x 2.5 cm kombiniert Kälte und Vibration und wird proximal der Punktionsstelle fixiert um die Schmerzwahrnehmung zu reduzieren. Die Kinder und Eltern wurde die Möglichkeit gegeben während der PVVK-Einlage (24G) den Buzzy® zu halten und die Vibration einzusc…	Elicit has omitted the information about the parents. The information about the cold pack is also not mentioned here. I think that's serious but not too bad. But basically, several pieces of information are missing	The primary outcome measured in this study is the pain experienced by children during peripheral IV insertion, as assessed by the Wong-Baker FACES Pain Rating Scale (WBFPS).	Schmerzen: WBFPS	Elicit extracted more than the human extractor.	- Children in the BUZZY group had significantly lower pain scores on the WBFPS compared to the control group (p=0.011)_x000D_ - Nurses also rated children in the BUZZY group as having significantly lower pain scores on the WBFPS compared to the control group (p=0.014)_x000D_ - There was no significant difference in the time for successful IV insertion between the BUZZY and control groups	Zielkriterien: Schmerzen: Entsprechend der Einschätzung der Kinder und Pflegenden statistisch signifikanter Vorteil durch die Intervention (IG: 2.31 vs. KG: 4.38, F=7.07, p=0.011 und IG: 3.04 vs. KG: 4.90, F=6.57, p=0.014); kein statistisch signifikanter Gruppenunterschied zeigte sich in der Einschätzung durch die Mütter (IG: 3.50 vs. KG: 4.95, F=2.60, p=0.114) Zeit bis zur erfolgreichen Einlage …	Elicit test did not yield any statistically significant results with regard to the group difference between the mothers.
Effect of a Patient Decision Aid on Lung Cancer Screening Decision-Making by Persons Who Smoke A Randomized Clinical Trial	Robert J Volk, Lisa M Lowenstein, Viola B Leal, Kamisha H Escoto, Scott B Cantor, Reginald F Munden, Vance A Rabius, Linda Bailey, Paul M Cinciripini, Heather Lin, Ashley J Housten, Pamela Graef Luckett, Angelina Esparza, Myrna C Godoy, Therese B Bevers, Lowenstein Volk, Leal, Escoto, Rabius Munden, Cantor Leal, Bailey Munden, Lin Cinciripini, Cinciripini Leal	-	-	JAMA Network Open	40	2020	Effect of a Patient Decision Aid on Lung Cancer Screening Decision-Making by Persons Who Smoke.pdf	Examine the effect of a patient decision aid (PDA) on preparation for decision-making about lung cancer screening compared to standard educational material - Examine the effect of a PDA on decisional conflict about lung cancer screening compared to standard educational material - Examine the effect of a PDA on knowledge, intentions, and completion of lung cancer screening compared to standard edu…	Primäre Ziele: Vorbereitung der Raucherinnen und Raucher für ein Gespräch mit einer Gesundheitsfachperson zum Lungenkrebs-Screening Entscheidungskonflikt bezüglich Screening Sekundäre Ziele Wissen zum Lungenkrebs-Screening Absicht, sich screenen zu lassen (Screening-Absicht) Abschluss eines Screenings (Screening-Verhalten) Akzeptanz der Entscheidungshilfe	equal	- Ages 55-77 years_x000D_ - 30+ pack-year smoking history_x000D_ - 62.0% female_x000D_ - 26.7% identified as Black_x000D_ - 9.1% did not have health insurance_x000D_ - 43.8% had a high school or lower educational level	Einschlusskriterien der Teilnehmer: 55-77-jährige, englischsprechende Kundinnen bzw. Kunden eines Raucherentwöhnungsprogramms mit ≥30 pack-years Ausschlusskriterien: Personen mit Lungenkrebs in der Vorgeschichte	Teilweise. Elicit macht hier ein Durcheinander zwischen Ein- und Ausschlusskriterien und der Stichprobenbeschreibung.	- A total of 516 participants were recruited for the study - 370 (71.7%) were younger than 65 years - 320 (62.0%) were female - 138 (26.7%) identified as Black - 47 (9.1%) did not have health insurance - 226 (43.8%) had a high school or lower educational level - 227 participants were randomized to the PDA group and 224 to the EDU group	Stichprobenbeschreibung: Es wurden 516 Teilnehmende in die Analyse eingeschlossen (Interventionsgruppe: n=259, Kontrollgruppe: n=257). Die Teilnehmenden waren vorwiegend unter 65-jährig (71.7 %) und weiblich (62.0 %). 43.8 % hatten einen High School Abschluss oder einen tieferen Bildungsabschluss. Die Charakteristika der Teilnehmenden waren zwischen den Gruppen vergleichbar.	extracts more.	The total number of participants enrolled in the study was 516.	Es wurden 516 Teilnehmende in die Analyse eingeschlossen (Interventionsgruppe: n=259, Kontrollgruppe: n=257).	Information on the intervention and control group is missing	The study design was a randomized clinical trial conducted across 13 state tobacco quitlines. Participants were randomized to receive either a patient decision aid (PDA) or standard educational material (EDU), but the study was not double-blind as participants were aware of their allocation. The study had a parallel design with follow-up assessments at 1 week, 3 months, and 6 months.	Interventionsstudie: randomisiert kontrollierte Studie Definition des zeitlichen Ablaufs: prospektiv	extracts more. Elicit also extracts the randomisation and blinding.	1. A 9.5-minute narrated patient decision aid (PDA) video called "Lung Cancer Screening: Is It Right for Me?" that was mailed to participants 1 week before the first follow-up assessment. Some participants were also offered a weblink to the video._x000D_ 2. A 2-page educational brochure about lung cancer screening that was mailed to the control group participants.	Intervention: 9.5 Minuten dauerndes Video mit dem Titel "Lungenkrebs-Screening: Ist das das Richtige für mich?", das zusammen mit mehreren Stakeholdern (z.B. Patientinnen und Patienten, Expertinnen und Experten) entwickelt und den National Quality Forum certification criteria for PDAs entspricht. Es enthielt folgende Informationen: Eignung für ein Lungenkrebs-Screening und Berechnung von pack-yea…	It can be observed that Elicit has not extracted the information in as much detail as the human observer. In other words, the person has written down the information that is present in the video and the information that is present in the brochure. It can be concluded that this is not a serious issue, as Elicit simply describes the information in question in a brief and succinct manner.	1) Preparation for decision-making, as measured by the Preparation for Decision Making Scale_x000D_ 2) Decisional conflict, as measured by the Informed Subscale and Values Clarity Subscale of the Decisional Conflict Scale	Primäre Zielkriterien (nach einer Woche): Vorbereitung für Entscheidungsfindung: Preparation for Decision Making Scale Entscheidungskonflikt: Decisional Conflict Scale Informed subscale, Decisional Conflict Scale Values Clarity subscale	equal	- Participants using the PDA were more likely to be well prepared to make a screening decision (67.4% vs 48.2%, OR 2.31, p<0.001)_x000D_ - Participants using the PDA were more likely to feel informed about their screening choice (50.0% vs 28.3%, OR 2.56, p<0.001)_x000D_ - Participants using the PDA were more likely to be clear about their values related to the harms and benefits of screening (68.…	Primäre Zielkriterien: Vorbereitung für Entscheidungsfindung: Statistisch signifikanter Vorteil durch die Intervention (MD: 10.0, 95 %-KI: 6.3 bis 13.8, p<0.001). Statistisch signifikant höherer Anteil an Teilnehmenden in der Interventionsgruppe, die gut vorbereitet sind, eine Entscheidung zu treffen (OR: 2.31, 95 %-KI: 1.56 bis 3.44, p<0.001). Entscheidungskonflikt: Statistisch signifikanter Vor…	the human extractor extracted more
Effect of infusion set replacement intervals on catheterrelated bloodstream infections (RSVP): a randomised, controlled, equivalence (central venous access device)non-inferiority (peripheral arterial catheter) trial	Claire M Rickard, Nicole M Marsh, Emily N Larsen, Matthew R Mcgrail, Nicholas Graves, Naomi Runnegar, Joan Webster, Amanda Corley, David Mcmillan, John R Gowardman, Debbie A Long, John F Fraser, Fenella J Gill, Jeanine Young, Marghie Murgo, Evan Alexandrou, Abu Choudhury, Raymond J Chan, Nicole C Gavin, Azlina Daud, Annamaria Palermo, Adrian Regli, Geoffrey Playford	-	-	-	-	2021	Effect of infusion set replacement intervals on catheter-related bloodstream infections (RSVP).pdf	- To compare the effectiveness (in terms of CRBSI rates) of 7-day versus 4-day infusion set replacement for central venous access devices and peripheral arterial catheters._x000D_ - To compare the costs of 7-day versus 4-day infusion set replacement.	Ziel: Die Wirksamkeit und den Kosteneffekt bei einem Wechselintervall der Infusionssets alle 7 Tage mit einem Wechselintervall alle 4 Tage zu vergleichen. Die Ergebnisse sollen eine hohe Evidenz für Richtlinien zum Wechsel der Infusionssets ermöglichen, welche die Patientensicherheit gewährleisten und möglichst ressourcenschonend sind.	Elicit has not extracted here what will be done with the results or why the results would be important. This is one of the aims of the study.	- Adults, children, and infants of any age_x000D_ - Patients with central venous access devices (PICCs, tunneled cuffed or non-tunneled central venous access devices, or totally implanted ports) or peripheral arterial catheters_x000D_ - Patients with catheters in place for at least 24 hours and expected to remain in place for at least 7 days_x000D_ - Excluded patients with a bloodstream infection…	Einschlusskriterien der Teilnehmenden: Erwachsene und Kinder welche einen zentralvenösen Katheter (PICC, getunnelte oder nicht getunnelte Katheter, Portsystem) oder einen peripheren arteriellen Katheter implantiert bekommen haben. Der Katheter mit angeschlossenen Infusionsset bleibt voraussichtlich länger als 24 Stunden und mindestens 7 Tage bestehen. Ausschlusskriterien: Neonatale Intensivstatio…	Teilweise. Grundsätzlich fast dasselbe, aussert dass Elicit das Ausschlusskriterium die neonatale Intensivstation nicht aufgelistet hat.	A total of 2944 adult and pediatric patients were recruited, with 2941 included in the mITT analysis - 1463 patients were assigned to the 7-day infusion set replacement group - 1481 patients were assigned to the 4-day infusion set replacement group (control) - Patients had various types of central venous access devices or peripheral arterial catheters, and were from medical, surgical, cancer, and…	Stichprobenbeschreibung: Von 6007 Patientinnen und Patienten wurden 2941 in die mITT Analyse aufgenommen (Interventionsgruppe: n= 1124 zentralvenöse Katheter, n= 357 periphere arterielle Katheter; Kontrollgruppe; n= 1097 zentralvenöse Katheter, n= 363 periphere arterielle Katheter Bei der Interventionsgruppe waren es 1293 Erwachsene (87.3%) mit einem Durchschnittsalter von 59 Jahren und 188 Kinde…	Deviating. Elicit has extracted the total number correctly, but the rest is missing. However, Elicit cannot extract from an image. Therefore, the different groups could not be analysed. Elicit extracts the exclusion criteria again here.	The total number of participants randomized at baseline was 2944, with 1463 in the 7-day group and 1481 in the 4-day group.	Von 6007 Patientinnen und Patienten wurden 2941 in die mITT Analyse aufgenommen (Interventionsgruppe: n= 1124 zentralvenöse Katheter, n= 357 periphere arterielle Katheter; Kontrollgruppe; n= 1097 zentralvenöse Katheter, n= 363 periphere arterielle Katheter	deviating. But agrees with the abstract. Human has extracted it after the other. Elicit has extracted only one part and FIT the other part.	The study design was a randomized, controlled, equivalence and non-inferiority trial with assessor-masked primary and secondary outcomes. It was conducted at 10 hospitals in Australia and used stratified randomization to allocate patients to either 7-day or 4-day infusion set replacement.	Interventionsstudie (kontrolliert, randomisiert) Definition des zeitlichen Ablaufs: prospektiv	extracts more. Elicit also extracts the randomisation and blinding.	1. Infusion set replacement every 7 days (intervention group) 2. Infusion set replacement every 4 days (control group) The infusion sets included various fluids and medications, but excluded lipids, inotropes, chemotherapy, cyclosporin, and blood products.	Intervention: Wechselintervall der Infusionssets alle 7 Tage Kontrolle: Wechselintervall der Infusionssets alle 4 Tage	Elicit is capable of extracting more. Furthermore, Elicit has furnished the scientific community with inclusion criteria for infusion solutions.	The primary outcome measured in this study was catheter-related bloodstream infection (CRBSI).	Nachweis von CRBSI. Diagnostiziert durch verblindete Infektiologinnen/Infektiologen anhand der anonymisierten Daten. CRBSI war definiert als eine Bakteriämie oder Fungämie mit klinischer Manifestation und Ausschluss einer anderen nachweisbaren Quelle. Mindestens eine positive periphere venöse Blutkultur mit übereinstimmender Kultur bei der Katheterspitze musste vorhanden sein (oder alternativ zwe…	the human extractor extracted more than Elicit	- For central venous access devices (CVADs):_x000D_ - CRBSI rate was 1.78% in the 7-day group vs 1.46% in the 4-day group, with an absolute risk difference of 0.32% (95% CI -0.73 to 1.37)_x000D_ - The 7-day group had a median of 1 less infusion set replaced per patient compared to the 4-day group (p<0.0001)_x000D_ - The 7-day group had mean cost savings of AU$483 per patient compared to the 4-day…	Primäre Zielkriterien: Nachweis von CRBSI: Von den 1124 Teilnehmenden aus der Interventionsgruppe mit einem zentralvenösen Katheter hatten 20 Personen (1.78%) eine CRBSI. In der Kontrollgruppe mit 1097 Teilnehmenden waren es 16 Personen (1.46%) bei einer absoluten Risikodifferenz von 0.32% (95%CI bei -0.73 - 1.37) Von den 357 Teilnehmenden aus der Interventionsgruppe mit einem peripheren arteriel…	the human extractor extracted more
Effects of nurse-led supportive-expressive group intervention for post-traumatic growth among breast cancer survivors: A randomized clinical trial	Guorong Wang, | Zhuyue, Li, | Xi, Luo, | Ru Wei, | Hui Liu, Jing Yang, | Jianxia, Lyu, Xiaolian Jiang, Zhuyue Li	-	-	Journal of Nursing Scholarship	9	2021	J of Nursing Scholarship - 2021 - Wang - Effects of nurse‐led supportive‐expressive group intervention for post‐traumatic.pdf	1. To examine the effectiveness of a supportive-expressive group intervention on post-traumatic growth in breast cancer survivors._x000D_ 2. To evaluate the effect of the intervention on anxiety and depression in breast cancer survivors.	Fragestellung / Zielsetzung Ziel der vorliegenden Studie war es zu untersuchen, inwiefern sich eine unterstützend-expressive Gruppenintervention auswirkt (1) auf das posttraumatische Wachstum und (2) auf das Angst- und Depressionsniveau von Brustkrebspatientinnen.	equal	- Newly diagnosed breast cancer patients_x000D_ - Within 1 month of diagnosis_x000D_ - Age 18 or older_x000D_ - Karnofsky performance status score greater than 80_x000D_ - Able to read, write, and communicate verbally	Einschlusskriterien der Teilnehmer: (1) Erstdiagnose von Brustkrebs, (2) Krankheitsdauer von maximal einem Monat, (3) Alter von mindestens 18 Jahren, (4) Karnofsky-Funktionsstatus (KPS) von über 80 Punkten und (5) Fähigkeit zum Lesen, Schreiben und verbalen Kommunizieren. Ausschlusskriterien: (1) Carcinoma in situ und (2) das Vorhandensein weiterer Tumore	teiweise gleich. Wieder keine Ausschlusskriterien	- A total of 168 adult breast cancer patients were recruited for the study_x000D_ - 149 patients completed the baseline measurement (84 in the intervention group, 65 in the control group)_x000D_ - 122 patients completed the follow-up measurements (62 in the intervention group, 60 in the control group)_x000D_ - Patients were required to be 18 years or older, diagnosed with breast cancer for the fi…	Stichprobenbeschreibung: Insgesamt wurden 168 Patientinnen in die Studie eingeschlossen. Die Zielkriterien konnten bei 149 (Intervention: 84, Kontrolle: 65) vor der ersten Intervention und bei 122 (Intervention: 62, Kontrolle: 60) nach dem Interventionsabschluss erhoben werden.	extracts more here. However, these are more the inclusion and exclusion criteria	The total number of participants enrolled in the study was 168, with 84 participants in the intervention group and 84 participants in the control group at baseline.	Insgesamt wurden 168 Patientinnen in die Studie eingeschlossen. Die Zielkriterien konnten bei 149 (Intervention: 84, Kontrolle: 65) vor der ersten Intervention und bei 122 (Intervention: 62, Kontrolle: 60) nach dem Interventionsabschluss erhoben werden.	equal with less information	The study design was a randomized, controlled, prospective clinical trial with a multilevel model analysis and blinded data collectors.	randomisiert kontrollierte Studie Definition des zeitlichen Ablaufs: prospektiv	extracts more. Elicit also extracts the randomisation and blinding.	The intervention group received a nurse-led supportive-expressive group intervention with four main themes: "Being a Patient", "Interpersonal Relationships", "Journey for Recovery", and "Planning the Future". This intervention was designed to promote post-traumatic growth through self-disclosure and discussion around these themes. Each session lasted about 60 minutes and there were 4 sessions con…	Intervention und Kontrolle: Intervention: Basierend auf den psychologischen Effekten der Selbstöffnung und dem Konzept des posttraumatischen Wachstums wurden vier Interventionsthemen festgelegt: „Patientin sein“, „Zwischenmenschliche Beziehungen“, „Reise zur Genesung“ und „Zukunftsplanung“. Die Intervention wurde von zwei Pflegefachpersonen aus dem Bereich der Psychoonkologie durchgeführt. Es wur…	It is unclear from the text whether the intervention is carried out by two nurses from the field of psycho-oncology or by other healthcare professionals. Furthermore, it is not stated whether the intervention group receives the intervention in addition to standard care. While this may not be a significant issue, the lack of information remains a concern.	1. Post-traumatic growth (PTG), measured using the 21-item Post-Traumatic Growth Inventory (PTGI) with subscales for New Possibilities, Relating to Others, Personal Strength, Spiritual Change, and Appreciation of Life._x000D_ 2. Anxiety and depression, measured using the Hospital Anxiety and Depression Scale (HADS) with subscales for each.	Zielkriterien und Messinstrumente: Posttraumatisches Wachstum: Posttraumatic Growth Inventory (PTGI) Angst- und Depressionsniveau: Hospital Anxiety and Depression Scale (HADS)	Elicit extracted more than the human extractor.	- Significantly higher post-traumatic growth (PTG) total score and scores in the dimensions of relating to others, personal strength, appreciation of life, and new possibilities in the intervention group compared to control_x000D_ - Significantly reduced anxiety and depression in the intervention group compared to control_x000D_ - No significant effect on the dimension of spiritual change	Primäre Zielkriterien: Posttraumatisches Wachstum: Statistisch signifikanter Vorteil durch die Intervention im Gesamtscore (βT3= 7.87, p < 0.05) sowie in den einzelnen Dimensionen des posttraumatischen Wachstums (Beziehungen zu anderen (βT3= 4.26, p < 0.001), neue Möglichkeiten (βT3= 1.91, p < 0.05), persönliche Stärke (βT3= 4.27, p < 0.01), Wertschätzung des Lebens (βT3= 8.69, p < 0.001), jedoch…	Elicit extracted with less information than the human extractor
Efficacy and Safety of the mRNA-1273 SARS-CoV-2 Vaccine	El Sahly, L R Baden, H M El Sahly, B Essink, K Kotloff, S Frey, R Novak, D Diemert, S A Spector, N Rouphael, C B Creech, J Mcgettigan, S Khetan, N Segall, J Solis, A Brosz, C Fierro, H Schwartz, K Neuzil, L Corey, P Gilbert, H Janes, D Follmann, M Marovich, J Mascola, L Polakowski, J Ledgerwood, B S Graham, H Bennett, R Pajon, C Knightly, B Leav, W Deng, H Zhou, S Han, M Ivarsson, J Miller, T Zaks	-	-	New England Journal of Medicine	6931	2020	Efficacy and Safety of the mRNA-1273 SARS-CoV-2 Vaccine.pdf	- To evaluate the efficacy of the mRNA-1273 vaccine in preventing symptomatic COVID-19 with onset at least 14 days after the second injection in the per-protocol population_x000D_ - To evaluate the efficacy of the mRNA-1273 vaccine in preventing severe COVID-19 as defined by specific clinical criteria_x000D_ - To evaluate the efficacy of the mRNA-1273 vaccine in preventing COVID-19 after a single…	Ziel ist die Sicherheit und Wirksamkeit des mRNA-1273-Impfstoffs bei der Prävention von SARS-CoV-2-Infektionen zu bewerten.	Elicit extracted more than the human.	- Mean age of 51.4 years_x000D_ - 47.3% female_x000D_ - 24.8% aged 65 or older_x000D_ - 16.7% younger than 65 with high-risk medical conditions_x000D_ - 79.2% White, 10.2% Black/African American, 20.5% Hispanic/Latino_x000D_ - 2.3% had evidence of prior SARS-CoV-2 infection at baseline	Einschlusskriterien: Personen ab 18 Jahren ohne bekannte SARS-CoV-2-Infektion in der Vorgeschichte, deren Aufenthaltsort oder Umstände ein nennenswertes Risiko für eine Exposition gegenüber SARS-CoV-2 und COVID-19 darstellen. Ausschlusskriterien: Personen die 72 Stunden vor oder bei der Untersuchung akut krank oder fiebrig sind, schwanger sind oder stillen, eine bekannte Vorgeschichte einer SARS-…	abweichend. Es zeigt	- A total of 30,420 participants were recruited and randomized, with 15,210 in the intervention group (mRNA-1273) and 15,210 in the control group (placebo)._x000D_ - The mean age of the participants was 51.4 years._x000D_ - 47.3% of the participants were female._x000D_ - 24.8% were 65 years of age or older._x000D_ - 16.7% were younger than 65 years of age and had predisposing medical conditions t…	Stichprobenbeschreibung: Zwischen dem 27. Juli 2020 und dem 23. Oktober 2020 wurden insgesamt 30 420 Personen randomisiert und den 15 210 Teilnehmenden jeder Gruppe wurden zwei Dosen mit entweder Placebo oder mRNA-1273 zugewiesen. Mehr als 96% der Teilnehmenden erhielten die zweite Dosis. Häufige Gründe für die Nichtverabreichung der zweiten Dosis waren der Widerruf der Einwilligung (153 Teilnehm…	Humans extract much more here.	The total participant count in this study is 30,420, with 15,210 participants randomized to each group (placebo and mRNA-1273 vaccine).	Stichprobengrösse: Angaben zur Stichprobenberechnung im Protokoll ersichtlich	Elicit extracted more	The study design was a phase 3, randomized, stratified, observer-blinded, placebo-controlled trial conducted at 99 sites in the United States. Participants were randomly assigned in a 1:1 ratio to receive either the mRNA-1273 vaccine or a placebo, with stratification based on age and COVID-19 risk factors. The study was observer-blinded, with vaccine administrators aware of treatment assignments …	Interventionsstudie	Elicit extracts more.	1. mRNA-1273 vaccine: Two intramuscular injections of 100 μg, administered 28 days apart 2. Placebo: Saline injections administered in the same way as the vaccine	Intervention: Interventionsgruppe: Injektion des mRNA-1273-Impfstoff in den Deltamuskel. Die Injektionen erfolgten im Abstand von 28 Tagen in denselben Arm (100 μg mRNA-1273). Der mRNA-1273-Impfstoff ist ein mit Lipid-Nanopartikeln verkapselter mRNA-basierter Impfstoff. Kontrollgruppe: Gleiches Vorgehen wie bei der Interventionsgruppe, jedoch mit Kochsalzlösung als Placebo.	It is notable that the Elicit application has not included the crucial instruction that the injection should be administered into the same arm. It is my contention that this is not a significant issue, but it is nevertheless absent.	The primary outcome measured in this study was the efficacy of the mRNA-1273 vaccine in preventing a first occurrence of symptomatic COVID-19 with onset at least 14 days after the second injection in the per-protocol population, among participants who were seronegative at baseline.	Primäre Zielkriterien: Sicherheit Die Überwachung von lokalen und systemischen unerwünschten Ereignissen für sieben Tage nach jeder Injektion (Liste der Symptome, die die Teilnehmenden aufgefordert aufzeichnen sollen) sowie weiteren unerwünschte Nebenwirkungen für 28 Tage nach jeder Injektion; unerwünschte Ereignisse, die zum Ausstieg aus der Studie oder des Interventionsarms und medizinisch betr…	Elicit did not extracted all outcomes	- Vaccine efficacy in preventing symptomatic COVID-19 illness: 94.1% (95% CI 89.3-96.8%, p<0.001)_x000D_ - All 30 cases of severe COVID-19, including 1 fatality, occurred in the placebo group_x000D_ - Moderate, transient reactogenicity (local and systemic adverse events) was more common in the mRNA-1273 group_x000D_ - Serious adverse events were rare and similar between groups	Sicherheit: Unerwünschte Ereignisse (aufgefordert Beobachtung durch die Teilnehmenden): Unerwünschte Ereignisse an der Injektionsstelle traten in der mRNA-1273-Gruppe häufiger auf als in der Placebo-Gruppe, sowohl nach der ersten (84.2%, vs. 19.8%) als auch nach der zweiten Dosis (88.6%, vs. 18.8%), am häufigstes waren Schmerzen an der Injektionsstelle nach der Injektion. Verzögerte Reaktionen an…	Elicit extracted with less information than the human extractor but it is more structured
Exercise Training and Weight Gain in Obese Pregnant Women: A Randomized Controlled Trial (ETIP Trial)	Kirsti Krohn Garnaes, Siv Mørkved, Øyvind Salvesen, Trine Moholdt	-	-	PLoS Medicine	136	2016	Exercise Training and Weight Gain in Obese.pdf	- Primary objective: Assess whether regular supervised exercise training in pregnancy could reduce gestational weight gain (GWG) in women with prepregnancy overweight/obesity. - Secondary objectives: Examine the effects of exercise in pregnancy on 30 outcomes including gestational diabetes mellitus (GDM) incidence, blood pressure, blood measurements, skinfold thickness, and body composition.	Ziel war zu untersuchen, ob ein regelmässiges und supervisiertes Bewegungstraining bei schwangeren Frauen mit einem BMI von mind. 28kg/m2 im Vergleich zur Standardversorgung übermässige Gewichtszunahmen reduzieren und andere klinische Zielkriterien verbessern kann.	Elicit has extracted a second aim here, while the human has also extracted the BMI for the first aim. The information from Elicit is from the Abstract. The information which the human extracted, is from the Article.	- Pregnant women with a prepregnancy BMI of 28 kg/m2 or more_x000D_ - Aged 18 years or older_x000D_ - In early pregnancy (gestational week < 18)_x000D_ - Carrying a single fetus_x000D_ - Able to attend assessments and exercise sessions at the hospital_x000D_ The study excluded women at high risk of preterm labor, with diseases that could interfere with participation, and those already exercising …	Einschlusskriterien: Mindestens 18-jährige schwangere Frauen (< 18. Schwangerschaftswoche, keine Mehrlingsschwangerschaft) mit einem Body-Mass-Index (BMI) von mind. 28kg/m2, denen es möglich war für die Bewegungstrainings und die Assessments ins entsprechende Spital zu kommen (vgl. Setting) Ausschlusskriterien: Schwangere Frauen mit einem hohen Risiko für eine Frühgeburt oder mit Erkrankungen, di…	genau gleich.	- A total of 91 overweight/obese pregnant women were recruited and randomized_x000D_ - 46 were allocated to the exercise group and 45 to the control group_x000D_ - Inclusion criteria were prepregnancy BMI ≥28 kg/m2, age ≥18 years, and gestational age <18 weeks_x000D_ - The groups were well-balanced at baseline, except for a small difference in fasting glucose levels	Stichprobenbeschreibung: Es wurden insgesamt 91 durchschnittlich 31-jährige Teilnehmerinnen mit einem durchschnittlichen BMI von ca. 35kg/m2 (IG: n=46; KG: n=45); durchschnittlich vergingen zwischen Einschluss in die Studie und der Geburt 23 (IG) resp. 25 (KG) Wochen. Zum Zeitpunkt Baseline waren ca. 9 % der inkludierten Teilnehmerinnen von einem Gestationsdiabetes betroffen. Keine statistisch si…	Elicit again describes the inclusion and exclusion criteria.	Total: 91 - Exercise group: 46 - Control group: 45	Es wurden insgesamt 91 durchschnittlich 31-jährige Teilnehmerinnen mit einem durchschnittlichen BMI von ca. 35kg/m2 (IG: n=46; KG: n=45); durchschnittlich vergingen zwischen Einschluss in die Studie und der Geburt 23 (IG) resp. 25 (KG) Wochen.	equal	The study design was a single-center, parallel-group randomized controlled trial (RCT) comparing a supervised exercise training program to standard maternity care in overweight/obese pregnant women. The study used computer-generated randomization to allocate participants to the exercise or control group, and the outcome assessors measuring weight and blood analyses were blinded to group allocatio…	Randomisiert kontrollierte Studie (RCT)	Elicit extracts more.	1. The exercise group received supervised exercise sessions at the hospital 3 times per week from gestational weeks 12-18 until delivery. Each session was 60 minutes long and consisted of 35 minutes of endurance training (treadmill walking/jogging at ~80% max capacity) and 25 minutes of resistance training for large muscle groups and pelvic floor._x000D_ 2. The exercise group was also asked to do…	Intervention: Zusätzlich zur Standardversorgung regelmässiges und supervisiertes Bewegungstraining Zwischen dem Zeitpunkt Baseline und der Geburt erfolgten wöchentlich drei von Physiotherapeuten supervisierte Bewegungstrainingseinheiten à jeweils 60 Minuten. Die Bewegungstrainingseinheiten orientierten sich an den Empfehlungen des American College of Obstetricians and Gynecologists und beinhaltet…	It is evident that Elicit has omitted several pieces of information in this instance. Furthermore, the weight curve is not mentioned, nor is it indicated that this is in addition to standard care. Additionally, the recommendations are not specified as being based on those of the American College of Obstetricians and Gynecologists. The information provided by Elicit is accurate, however, some deta…	The primary outcome measured in this study was gestational weight gain (GWG), which was calculated as the difference between the participant's weight at baseline (gestational weeks 12-18) and their weight at delivery.	Primäres Zielkriterium: Gewichtszunahme während der Schwangerschaft: Differenz vom Baseline- zum Gewicht bei Geburt, das mittels einer kalibrierten elektronischen Waage erfasst wurde (Seca 770; mit Kleidern aber ohne Schuhe)	equal	- No significant difference in gestational weight gain between exercise and control groups (mean difference 0.92 kg, p=0.43)_x000D_ - Significantly lower incidence of gestational diabetes mellitus (GDM) in the exercise group compared to control according to the 2009 WHO definition (6.1% vs 27.3%, p=0.04), but no significant difference using the 2013 WHO/IADPSG definition_x000D_ - Significantly lo…	Primäres Zielkriterium: Gewichtszunahme während der Schwangerschaft: Kein statistisch signifikanter Gruppenunterschied (MD: 1.29, 95 %-KI: -1.58 bis 4.05, p=0.35); ebenfalls kein statistisch signifikanter Gruppenunterschied hinsichtlich dem Anteil jener mit einer grösseren Gewichtszunahme als vom Institute of Medicine empfohlen (OR: 0.60, 95 %-KI: 0.225 bis 1.454, p=0.35) Sekundäre Zielkriterien:…	Elicit extracted with less information than the human extractor
Impact of flushing with aseptic non-touch technique using pre-filled flush or manually prepared syringes on central venous catheter occlusion and bloodstream infections in pediatric hemato-oncology patients: A randomized controlled study	Gülçin Özalp Gerçeker, Seda Ardahan Sevgili, Figen Yardımcı	-	-	European Journal of Oncology Nursing	8	2018	Impact of flushing with aseptic non-touch technique using pre-filled flush or manually prepared syringes on central venous catheter occlusion and bloodstream infection.pdf	The main objectives of the study were to compare the impact of standardized flushing methods using ANTT with single-use pre-filled flush syringes versus manually prepared syringes on CVC occlusion rates and CLABSI rates in PHO patients.	Fragestellung / Zielsetzung Das Ziel war der Vergleich von zwei standardisierten Spülmethoden mit der aseptischen non-Touch-Technik zum Spülen eines Zentralen Venenkatheter; die manuell vorbereitete Spritzen im Vergleich mit einer vorgefüllte Spülspritzen zum Einmalgebrauch.	equal with more information	- Age range: 0-18 years, with most patients (39.6%) aged 0-3 years_x000D_ - Gender: 64.6% female _x000D_ - Diagnosis: 81.2% acute lymphoblastic leukemia (ALL), 12.5% relapsed	Einschlusskriterien: Patienten zwischen 0 und 18 Jahren, welche einen ZVK (auch Port und Hickman) hatten und in der pädiatrischen Hämoonkologischen Station mehr als 48 Stunden hospitalisiert waren, keine systemischen Infektionen aufwiesen, kein bakterielles Wachstum in ihrem Katheterblut hatten (das in den letzten 48 Stunden entnommen wurde), und ihre schriftliche Zustimmung erteilt hatten.	teilweise gleich. Nur das Alter ist übereinstimmend, der Rest ist wieder die Stichprobenbeschreibung.	- A total of 48 pediatric hemato-oncology patients were recruited_x000D_ - 23 patients were in the intervention group and 25 were in the control group_x000D_ - Most patients (39.6%) were aged 0-3 years_x000D_ - 64.6% of patients were female _x000D_ - 81.2% of patients were diagnosed with acute lymphoblastic leukemia (ALL)_x000D_ - 12.5% of patients had relapsed disease	Stichprobenbeschreibung: Es wurden 48 Personen, die zum grössten Teil (39.6 %) zwischen 0 und 3 Jahre alt waren, eine akute Leukämie (81.2 %) aufwiesen und zu 64 % weiblich waren eingeschlossen.	Elicit extracted more	The total number of participants in the study was 48, with 23 in the intervention group and 25 in the control group.	Es wurden 48 Personen eingeschlossen	Elicit extracted more	The study design was a prospective, randomized controlled, single-blinded trial that compared two interventions: standardized flushing using manually prepared syringes (control group) vs. standardized flushing using single-use prefilled flush syringes (intervention group). Patients were randomly allocated to the two groups, with allocation concealment. The final sample included 48 patients who me…	Randomisiert kontrollierte Studie (RCT)	Elicit extracts more.	1. Standardized flushing method with ANTT using single-use pre-filled flush syringes (intervention group) 2. Standardized flushing method with ANTT using manually prepared syringes (control group) The flushing procedures for both groups included the pulsatile technique, use of 10-mL syringe size with 0.9% NaCl, flushing once a day, and flushing training for the nurses. Additionally, a care bundle…	Interventionen und Kontrolle Intervention: Fertigspritzen Für die Katheterspülung wurden eine standardisierte Spülmethode mit non-Touch-Technik unter Verwendung von Fertigspritzen zum Einmalgebrauch verwendet. Die in der Interventions- und Kontrollgruppe verwendeten Schritte der Katheterspülung werden in dieser Studie beschrieben. Die standardisierte Spülmethode umfasste die pulsatile Technik (Pu…	It can be seen that the human wrote down some information twice, while Elicit only listed it once.	1) Catheter occlusion_x000D_ 2) Central line-associated bloodstream infections (CLABSI)	Primäre Zielkriterien: Katheter-assoziierter Bakteriämien (CLABSI, Central line-associated bloodstream infections): Gemäss Laboratory-Confirmed Bloodstream Infection-I (LCBI) Kriterien vom Centers for Disease Control und Prevention. Okklusion: Okklusion beinhaltet das unvermögen Blut abzunehmen, einen schleppenden Fluss und/oder die Unfähigkeit, durch den ZVK zu spülen oder zu infundieren.	Elicit extracted with less information than the human extractor	- Catheter occlusion rate: 8.7% in intervention group vs 20.0% in control group_x000D_ - CLABSI rate: 8.7% in intervention group vs 36.0% in control group _x000D_ - CLABSI rate per 1000 catheter-days: 1.9 in intervention group vs 10.1 in control group_x000D_ - Occlusion rate per 1000 catheter-days: 1.9 in intervention group vs 5.6 in control group_x000D_ _x000D_ The difference in CLABSI developme…	Primäre Zielkriterien: CLABSI: Statistisch signifikanter Vorteil durch die Intervention (IG: n=2, 8.7 %, KG: n=9, 36 %, p<0.05) Okklusion: Kein statistisch signifikanter Gruppenunterschied (IG: n=2, 8.7 %, KG: n=5, 20 %, p>0.05) Sekundäre Zielkriterien: Neutropenie, Bakteriämie und Septikämie: 2 Patienten in der IG wiesen Koagulase-negative Staphylokokken auf. Von den Patienten mit CLABSI in der …	Elicit extracted with less information than the human extractor
Implementation of a nurse-led selfmanagement support intervention for patients with cancer-related pain: a cluster randomized phase-IV study with a stepped wedge design (EvANtiPain)	Silvia Raphaelis, Florian Frommlet, Hanna Mayer, Antje Koller	-	-	-	-	2020	IMPLEM~1.PDF	- Describe recruitment and characteristics of the target population (Reach) - Report on overall effectiveness of the ANtiPain intervention (Effectiveness) - Determine which elements of implementation may play a role on the effectiveness of the ANtiPain intervention (Implementation)	Ziel ist es, die Implementierung der Schmerzselbstmanagement-Intervention ANtiPain in einem klinischen deutschsprachigen Praxisfeld in den Bereichen Reichweite, Wirksamkeit und Umsetzung zu bewerten. Spezifische Ziele der Studie sind: (1) Beschreibung der Rekrutierung und Merkmale der Zielpopulation (Reichweite); (2) Berichterstattung über die Gesamtwirksamkeit der Intervention (Wirksamkeit) und …	equal	- Adult cancer patients with cancer-related pain_x000D_ - Excluded patients with cognitive, linguistic, emotional, or physical impairments that would prevent study participation_x000D_ - Patients who dropped out had poorer health status, including lower performance status, higher depression, lower self-efficacy, and lower quality of life, and were taking more morphine	Einschlusskriterien Krankenhäuser und Pflegefachpersonen: Krankenhäuser mit onkologischem Schwerpunkt und Bereitschaft ANtiPain auf den Stationen zu implementieren, auf denen mind. 20% der onkologischen Patientinnen und Patienten behandelt werden. Die Pflegefachpersonen mussten mind. 2 Jahre Erfahrung in der Pflege von onkologischen Patientinnen und Patienten nachweisen und laut Station qualifizi…	teilweise gleich. Krankenhäuser und Pflegefachpersonen fehlen. Auschlusskriterien fehlen auch.	- A total of 153 adult patients with cancer-related pain were recruited for the study_x000D_ - 92 patients (60%) were in the control group and 61 patients (40%) were in the intervention group_x000D_ - The dropout rate was 27% overall, with no significant difference between the intervention and control groups	Es wurden 153 erwachsene Patientinnen und Patienten mit tumorbedingten Schmerzen im Zeitraum vom 17.01.2017 bis 18.05.2018 in die Studie eingeschlossen (Kontrollgruppe: n=92, Interventionsgruppe: n=61).	Elicit extracted more	The total number of participants in the study was 153.	Es wurden 153 erwachsene Patientinnen und Patienten mit tumorbedingten Schmerzen im Zeitraum vom 17.01.2017 bis 18.05.2018 in die Studie eingeschlossen (Kontrollgruppe: n=92, Interventionsgruppe: n=61).	Information on the intervention and control group is missing	The study design was a cluster randomized phase-IV study with a stepped wedge design. It was a multi-site study conducted across 17 wards in 3 hospitals. The intervention (ANtiPain) was implemented sequentially in a randomized order across the wards, with each ward acting as its own control before and after implementation. This allowed for evaluation of the implementation and effectiveness of the…	Interventionsstudie: Cluster-randomisierte Phase-IV-Studie Studie (cRCT) mit einem Stepped-Wedge Design	Elicit extracts more.	1. A face-to-face consultation during hospitalization shortly before discharge, provided by designated intervention nurses. This consultation included developing an individualized pain medication plan, discussing a realistic application plan, and addressing high patient-related barriers to pain self-management using an "academic detailing" approach. 2. After discharge, the patient received 1-3 fo…	Intervention und Kontrolle: Implementierung: Jede Pflegefachperson, die sich bereit erklärt hat die Intervention auf Station durchzuführen, erhielt eine 1,5-stündige Schulung, detaillierte Unterrichtsmaterialien und ein fallbasiertes Coaching während der gesamten Studie durch die Letztautorin (AK). Die Patientenfälle wurden nach der Implementierung auf jeder Station nach dem Zufallsprinzip überpr…	In this study, the further training of carers was not extracted. The time of data collection was also not recorded.	The primary outcome measured in this study was pain interference with daily activities. The secondary outcomes measured were pain intensity, patient-related barriers towards pain management, self-efficacy, health-related quality of life (HRQoL), and patient satisfaction with pain self-management support and overall pain management in the hospital.	Primäre Zielkriterien: Schmerzstörung der täglichen Aktivitäten - Brief Pain Inventory (BPI) Sekundäre Zielkriterien: Schmerzintensität- Brief Pain Inventory (BPI) Patientenbezogene Hindernisse für die Schmerzbehandlung - German Barriers Questionnaire II short form (BQII-G12) Selbstwirksamkeit - German Pain Selfefficacy Questionnaire (FESS) Gesundheitsbezogene Lebensqualität (HRQoL) - EORTC-QLQ C…	equal	- Significant improvement in pain interference with daily activities over time for the 8 wards with patients in both control and intervention periods (p=0.009) and the 5 wards that recruited >10 patients (p=0.0497)_x000D_ - Significant positive effects on self-efficacy (p=0.033) and self-reported health status (p=0.037), but not quite significant for patient-related barriers to pain management (p…	Primäre Zielkriterien: Die Gesamteffekte auf die Schmerzstörung waren nicht signifikant. Die Auswirkungen waren jedoch in Unteranalysen auf den neun Stationen, in denen Patientinnen und Patienten im Interventionszeitraum rekrutiert wurden, signifikant (p = 0,009). Sekundäre Zielkriterien: In Bezug auf sekundäre Endpunkte war der Effekt nach Zeitgruppen signifikant für die Selbstwirksamkeit (p = 0…	Elicit extracted with less information than the human extractor
Outcomes of a psycho-education and monitoring programme to prevent compulsory admission to psychiatric inpatient care: a randomised controlled trial	B Lay, W Kawohl, W Rössler, B Lay	-	-	Psychological Medicine	26	2017	Outcomes of a psycho-education and monitoring programme to prevent compulsory admission to psychiatric inpatient care.pdf	To test the primary hypothesis that the intervention program reduces compulsory inpatient episodes over 24 months compared to treatment as usual (TAU) - To evaluate the rate of compulsory readmission to psychiatry over the 24-month period - To analyze factors associated with the risk of compulsory readmission - To examine factors related to dropout from the intervention program - To perform a sen…	Ziel: Untersuchung der Wirkung von Psycho-Edukation und eines Beobachtungs-Programm auf die psychiatrische Zwangseinweisung. Fragestellungen: Wie hoch ist die psychiatrische Re-Hospitalisationsrate während des 24-monatigen Forschungsprojekts? Welche Faktoren begünstigen das Risiko einer psychiatrischen Re-Hospitalisation?	Elicit extracted the objectives and the human extracted the research questions	- Adults aged 18-65 with severe mental illness, including psychotic disorders, personality disorders, and high rates of psychiatric comorbidity_x000D_ - History of multiple prior psychiatric hospitalizations, with many having 3 or more prior compulsory admissions_x000D_ - Significant functional impairments, behavioral problems, and social/occupational difficulties	Einschlusskriterien der Teilnehmer: Eine oder mehrere psychiatrische Zwangseinweisungen innerhalb der letzten 24 Monate; Alter: 18-65; wohnhaft im Kanton Zürich Ausschlusskriterien: ungenügende Sprachkenntnisse, telefonisch nicht kontaktierbar, Vorliegen einer der folgenden psychiatrischen Diagnosen: Organische mentale Störungen (ICD-10: F0), Intelligenzminderung (F7), Verhaltensauffälligkeiten m…	teilweise gleich. Elicit extrahiert die Ausschlusskriterien nicht.	- Total sample size of 238 participants, with 119 in the intervention group and 119 in the control group - Participants suffered from a broad range of mental disorders, with psychotic disorders being the most prevalent - High rates of psychiatric comorbidity, especially among those with personality disorders - Majority had a history of multiple previous compulsory psychiatric hospitalizations '- …	Stichprobenbeschreibung: Es wurden 238 Teilnehmende eingeschlossen, welche gleichermassen auf die Interventions- und Kontrollgruppe verteilt waren. Die Mehrheit der Teilnehmenden war weiblich, das Durchschnittsalter lag bei 41.5 (IG, Standardabweichung ±12.3) und 43.4 (KG, Standardabweichung ±11.3) Jahren. Die Baseline-Daten der Interventions- und Kontrollgruppe zeigten keine erheblichen Untersch…	Elicit did not describe that the majority is female.	The total number of participants randomized at baseline was 238, with 119 in the intervention group and 119 in the TAU group.	Stichprobengrösse: n=238 (I: 119, K:119); Studienpartizipation, Ausfallrate wurde in Flussdiagramm dargestellt	equal	The study design is a randomized controlled trial (RCT) comparing an intervention program to a treatment as usual (TAU) control group. The 238 participants were randomly allocated to the intervention or control group, and comprehensive baseline and follow-up assessments were conducted at 12 and 24 months. The study protocol was approved by an ethics review board and registered with a clinical tri…	Interventionsstudie: Randomisierte kontrollierte Studie (unverblindet) Definition des zeitlichen Ablaufs: prospektive Studie über einen Zeitraum von 24 Monaten	Elicit extracts more.	1. Individualized psycho-education before discharge, focusing on behaviors, risk factors, resources, and use of mental health services, with a crisis card provided to the patient._x000D_ 2. 24-month preventive monitoring after discharge, with telephone contacts every 4 weeks to assess mental health status and service utilization._x000D_ The control group received standard care (TAU) only, which i…	Ersterhebung (t0) Weitere Erhebungen telefonisch. Intervention: Das Interventionsprogamm beinhaltete im Anschluss an den Klinikaufenthalt individuelle Psycho-edukation und präventive Kontrollanrufe während 24 Monaten. Der Fokus lag auf Selbstmanagementfähigkeiten. Alle Programmpunkte wurden von einer psychiatrischen Fachperson ausgeführt, welche die betroffene Person während der gesamten Interven…	In some cases, more was extracted, whereby the procedure at Elicit is relatively short and clear.	The primary outcome measured in this study is the number of compulsory readmissions to psychiatric inpatient care over the 24-month period.	Primäre Zielkriterien: Re-Hospitalisierungsrate (freiwillig und zwangsweise) sowie Dauer der Klinikaufenthalte zwischen Klinikaustritt und Zeitpunkt der letzten Datenerhebung (t2)	Elicit extracted with less information than the human extractor	- Proportion of participants with compulsory readmission: 28% in intervention group vs. 43% in TAU group - Number of compulsory readmissions per patient: 0.6 in intervention group vs. 1.0 in TAU group - Length of compulsory hospital episodes: 15 days in intervention group vs. 31 days in TAU group - Relative risk of compulsory readmission: 0.6 (95% CI 0.3-0.9) for intervention group vs. TAU group …	Primäre Zielkriterien: Anzahl psychiatrische Re-Hospitalisationen, Anzahl Hospitalisationstage. 75 Probanden der Interventions- und 93 Probanden der Kontrollgruppe vollendeten das 24-Monate-Programm. Die Rate wiederholter Zwangseinweisungen der Interventionsgruppe (28%) war bei Studienabschluss signifikant tiefer als jene der Kontrollgruppe (43%) (p = 0.038). Die Aufenthaltsdauer bei Zwangseinwei…	equal
Safety and Efficacy of the BNT162b2 mRNA Covid-19 Vaccine	Fernando P. Polack, M.D., Stephen J. Thomas, M.D., Nicholas Kitchin, M.D., Judith Absalon, M.D., Alejandra Gurtman, M.D., Stephen Lockhart, D.M., John L. Perez, M.D., Gonzalo Pérez Marc, M.D., Edson D. Moreira, M.D., Cristiano Zerbini, M.D., Ruth Bailey, B.Sc., Kena A. Swanson, Ph.D., Satrajit Roychoudhury, Ph.D., Kenneth Koury, Ph.D., Ping Li, Ph.D., Warren V. Kalina, Ph.D., David Cooper, Ph.D.,…	-	-	New England Journal of Medicine	1005	2021	Safety and Efficacy of the BNT162b2 mRNA Covid-19 Vaccine.pdf	Assess the safety and reactogenicity of the BNT162b2 vaccine, including local and systemic adverse events and use of antipyretic/pain medication - Evaluate the efficacy of the BNT162b2 vaccine against confirmed COVID-19 cases, both in participants with and without prior SARS-CoV-2 infection - Evaluate the efficacy of the BNT162b2 vaccine against severe COVID-19 cases	Untersucht wurde die Sicherheit und Wirksamkeit von zwei 30-μg-Dosen von BNT162b2, die im Abstand von 21 Tagen intramuskulär verabreicht wurden, im Vergleich zu Placebo.	Elicit has not extracted the 21-day interval	49% female, 51% male -83% White, 9% Black/African American, 28% Hispanic/Latinx - 35% obese, 21% with at least one coexisting condition - Median age of 52 years, with 42% over 55 years old	Einschlusskriterien: Personen ab 16 Jahren, die gesund waren oder eine stabile chronische Erkrankung hatten (z.B. HIV, Hepatitis-B oder C etc.). Ausschlusskriterien: Vorgeschichte von Covid-19, eine Behandlung mit einer immunsuppressiven Therapie oder die Diagnose einer immunschwächenden Erkrankung.	abweichend. Beschreibt aber die Population wie es im Befehl hinterlegt ist.	A total of 43,548 participants were recruited, with 43,448 receiving either the BNT162b2 vaccine (21,720 participants) or placebo (21,728 participants). - 49% of the 37,706 participants with at least 2 months of safety data were female. - 83% were White, 9% were Black or African American, and 28% were Hispanic or Latinx. - 35% were obese (BMI ≥ 30) and 21% had at least one coexisting condition. -…	Stichprobenbeschreibung: Zwischen dem 27. Juli 2020 und dem 14. November 2020 wurden insgesamt 44 820 Personen gescreent, und 43 548 Personen im Alter von 16 Jahren oder älter wurden an 152 Standorten weltweit (USA, 130 Standorte; Argentinien, 1; Brasilien, 2; Südafrika, 4; Deutschland, 6; und Türkei, 9) im Phase-2/3-Teil der Studie randomisiert. Insgesamt erhielten 43 448 Personen entweder den I…	equal	The total participant count is 43,448, with 21,720 in the BNT162b2 group and 21,728 in the placebo group.	Stichprobengrösse: Angaben zur Stichprobenberechnung im Protokoll der Studie ersichtlich	Elicit extracted more	In summary, the study design was a randomized, placebo-controlled, double-blind, multinational, multi-site clinical trial to assess the efficacy and safety of the BNT162b2 COVID-19 vaccine in adults 16 years of age and older.	Interventionsstudie (laufende multinationale, Placebo-kontrollierte, zulassungsrelevante Wirksamkeitsstudie)	Elicit extracts more.	1. Participants were randomly assigned in a 1:1 ratio to receive either the BNT162b2 vaccine or a placebo. 2. Both groups received two doses of their assigned intervention, 21 days apart. 3. The dose of the BNT162b2 vaccine was 30 μg. 4. The BNT162b2 vaccine is a lipid nanoparticle-formulated, nucleoside-modified RNA vaccine that encodes the SARS-CoV-2 spike protein.	Intervention: Interventionsgruppe: Intramuskuläre Verabreichung von zwei 30-μg-Dosen BNT162b2 im Abstand von 21 Tagen. BNT162b2 enthält Lipid-Nanopartikel mit modifizierter mRNA, welche für das Spike-Protein des Virus kodiert. Kontrollgruppe: Intramuskuläre Verabreichung von zwei Dosen Placebo im Abstand von 21 Tagen.	equal	1) Safety and reactogenicity, including local and systemic adverse events and use of pain/fever medication, in a subset of participants_x000D_ 2) Efficacy of the BNT162b2 vaccine against confirmed COVID-19 cases, measured in participants with and without prior SARS-CoV-2 infection	Primäre Zielkriterien: Wirksamkeit: Die Wirksamkeit des Impfstoffs gegen bestätigte Covid-19 Infektionen nach mindestens sieben Tage nach der zweiten Dosis bei Personen, die bis zu sieben Tage nach der zweiten Dosis ohne serologischen oder virologischen Nachweis einer SARS-CoV-2-Infektion waren. Wirksamkeit des Impfstoffs bei Personen mit und Personen ohne Nachweis einer früheren Infektion. Bestä…	Elicit extracted with less information than the human extractor	- 95.0% vaccine efficacy against confirmed COVID-19 with onset at least 7 days after the second dose in participants without prior SARS-CoV-2 infection (95% CI, 90.3 to 97.6)_x000D_ - 94.6% vaccine efficacy against confirmed COVID-19 with onset at least 7 days after the second dose in participants with or without prior SARS-CoV-2 infection (95% CI, 89.9 to 97.3)_x000D_ - 52% vaccine efficacy agai…	Sicherheit: Lokale Reaktogenität (n=8 183 Personen) Insgesamt mehr lokale Reaktionen in der Interventionsgruppe. Leichte bis mässige Schmerzen an der Injektionsstelle innerhalb von sieben Tagen nach einer Injektion waren, die am häufigsten berichtete, lokale Reaktion, wobei weniger als 1% der Personen in allen Altersgruppen über starke Schmerzen berichteten. Personen, die älter als 55 Jahre waren…	Elicit extracted with less information than the human extractor
Targeting Sleep, Food, and Activity in Infants for Obesity Prevention: An RCT	Barry J Taylor, Andrew R Gray, Barbara C Galland, Anne-Louise M Heath, Julie Lawrence, Rachel M Sayers, Sonya Cameron, Maha Hanna, Kelly Dale, Kirsten J Coppell, Rachael W Taylor	-	-	Pediatrics	66	2017	Targeting Sleep, Food, and Activity in Infants for Obesity Prevention.pdf	The study objectives were to determine if a food, activity, and breastfeeding (FAB) intervention, a sleep intervention, or a combination of the two would result in lower BMI at 2 years of age compared to standard care.	Das Ziel war, die Untersuchung ob eine Intervention für Ernährung, Aktivität und Stillen [food, activity and breastfeeding (FAB)] und/oder eine Intervention für Schlaf zur Prävention von Übergewicht zu einem niedrigeren BMI bei 2-jährigen Kindern führen können im Vergleich zur standardmässiger Versorgung.	equal	- Majority European ethnicity (85%)_x000D_ - 48% were primiparous (first-time mothers) _x000D_ - 41% were overweight or obese before pregnancy_x000D_ - Participants were older, had less household deprivation, and were more likely to identify as European compared to non-participants_x000D_ - Women who remained in the study at 2 years were older, less likely to be Māori or Pacific, more highly educ…	Einschlusskriterien: Schwangere, die zwischen Mai 2009 und November 2010 ihren Geburtstermin in der Queen Mary Geburtsabteilung im Dunedin Hospital hatten und mindestens 16 Jahre alt und vor der 34. Schwangerschaftswoche waren. Ausserdem sollten die Frauen in Englisch oder der indigenen Landessprache von Neuseeland kommunizieren können und die nächsten zwei Jahre vor Ort ansässig sein. Ausschluss…	abweichend. Beschreibt aber die Population wie es im Befehl hinterlegt ist.	- A total of 802 pregnant women were recruited, with 58.1% of those eligible participating. - The participants were mostly European (85%), with 48% having their first child and 41% being overweight or obese before pregnancy. - Participants were older, had less household deprivation, and were more likely to identify as European compared to those who did not consent to participate. - Retention was …	Stichprobenbeschreibung: Es wurden 847 Teilnehmende eingeschlossen (Gruppe FAB: n=214, Gruppe Kombination: n=210, Gruppe Schlaf: n=209; Kontrollgruppe: n=214). Für 48 % war es das erste Kind und 41 % der Schwangeren waren bereits vor der Schwangerschaft übergewichtig.	deviating. Elicit has extracted the final figure here.	The total participant count at baseline was 802 pregnant women.	Es wurden 847 Teilnehmende randomisiert einer Gruppe zugeordnet (Gruppe FAB: n=214, Gruppe Kombination: n=210, Gruppe Schlaf: n=209; Kontrollgruppe: n=214); davon wurden 802 Teilnehmende in der RCT eingeschlossen. Für 48 % war es das erste Kind und 41 % der Schwangeren waren bereits vor der Schwangerschaft übergewichtig.	Elicit cannot extract images. Here, the number of study participants was extracted again by a human, as there was no match at first.	The study design of this paper is a community-based, randomized controlled trial. It allocated 802 pregnant women to four groups: control, FAB (food, activity, and breastfeeding), sleep, or combination (both interventions). The study was designed to have 80% power to detect differences in BMI at 2 years of age, and used modified intention-to-treat principles for the analyses.	Randomisiert kontrollierte Studie (RCT)	Elicit extracts more.	1. Control group: Standard well-child care only_x000D_ 2. FAB (food, activity, and breastfeeding) group: 8 additional parent contacts, including 3 from a lactation consultant promoting breastfeeding and delaying solids until 6 months_x000D_ 3. Sleep group: 2 antenatal sessions targeting prevention of sleep problems, as well as a sleep treatment program if requested (6-24 months)_x000D_ 4. Combina…	Interventionen und Kontrolle Intervention: Zusätzlich zur standardmässigen, staatlich finanzierten Routineversorgung für Eltern und deren Kleinkinder bis zum zweiten Lebensjahr in Form von 7 Kontakten gab es drei verschiedene Interventionen: Interventionsarm I (FAB): Ernährung, Aktivität und Stillen; acht Kontakte mit Gesundheitsfachpersonen zur Förderung des Stillens, gesunder Ernährung, und kör…	Elicit has been demonstrated to elicit a response from subjects that is less pronounced than that elicited by human interaction. However, several pieces of information are absent from the report, including the duration of the intervention, the frequency of group meetings, and whether the intervention is being provided in addition to standard care.	1. BMI at 24 months 2. BMI-for-age z score at 24 months 3. Prevalence of obesity at 24 months	Primäre Zielkriterien: BMI und Gewicht des Kleinkindes nach Vollendung des 2. Lebensjahr	Elicit extracted more than the human extractor.	- No significant effect on BMI or BMI-for-age z score at 24 months_x000D_ - Lower rates of obesity in the sleep intervention group (OR 0.46, 95% CI 0.25-0.83, p=0.011) and combination group (OR 0.51, 95% CI 0.28-0.90, p=0.022) compared to the FAB group, but not compared to control_x000D_ - The sleep intervention (sleep + combination groups) approximately halved the odds of obesity compared to con…	Primäre Zielkriterien: BMI und Gewicht des Kleinkindes nach Vollendung des 2. Lebensjahr: Keine statistisch signifikanten Gruppenunterschiede. Sekundäre Zielkriterien: BMI-for-age Score der World Health Organization: Keine statistisch signifikanten Gruppenunterschiede Stillverhalten: Erhebung alle vier Wochen von der 3. bis zur 27. Lebenswoche: Keine statistisch signifikanten Gruppenunterschiede	Elicit extracted with less information than the human extractor
The effect on patient outcomes of a nursing care and follow-up program for patients with heart failure: A randomized controlled trial	Dilek Sezgin, Hatice Mert, Ebru Özpelit, Bahri Akdeniz	-	-	International Journal of Nursing Studies	46	2017	The effect on patient outcomes of a nursing care and follow-up program for patients with heart failure.pdf	Examine the effect of a nursing care and follow-up program on self-care, quality of life, and rehospitalization in patients with heart failure Ensure the maintenance of self-care by covering the stages of the Theory of Heart Failure Self-Care, which includes self-care maintenance, self-care management, and self-care confidence	Das Ziel war die Wirksamkeit eines edukativen Folgeprogramms für Patientinnen und Patienten mit Herzinsuffizienz in Bezug auf ihre Selbstversorgung, Lebensqualität und Rehospitalisierung zu untersuchen.	equal	- Adults aged 18 and older_x000D_ - Diagnosed with heart failure, classified as NYHA II or III_x000D_ - Literate and able to communicate in Turkish_x000D_ - Excluded if they had certain comorbidities like bypass surgery, kidney failure, cancer, COPD, or impaired vision/hearing_x000D_ - The intervention and control groups were similar in most characteristics, except the intervention group was slig…	Einschlusskriterien: Menschen ab 18 Jahren mit NYHA-Klassifikation Klasse II oder III, die fähig waren Türkisch zu verstehen und zu sprechen, die in allen Dimensionen orientiert waren und die freiwillig an der Studie teilnehmen. Ausschlusskriterien: Menschen mit einer Bypass-Operationen in den letzten sechs Monaten, dialysepflichtiger Niereninsuffizienz, einer onkologischen Erkrankung unter Chemo…	gleich.	- 90 adult patients with heart failure, aged 18 and older_x000D_ - Functionally classified as NYHA II or NYHA III _x000D_ - Literate and able to speak/understand Turkish_x000D_ - Oriented to person, place, time, and situation_x000D_ - Willing to participate in the study_x000D_ - 45 patients in the intervention group, 45 in the control group	Stichprobenbeschreibung: Es wurden 90 Teilnehmende (IG: n=45; KG: n=45) eingeschlossen. Die Basismerkale der Teilnehmenden in IG und KG unterschieden sich statistisch signifikant hinsichtlich des Alters und des Skalenwerts der "self-care confidence" des LVD-36	Elicit did not extract that the basic characteristics of the participants in the IG and CG differed statistically in terms of age and self-care confidence scale score.	The total participant count in the study was 90 patients, with 45 patients randomly assigned to the intervention group and 45 patients randomly assigned to the control group.	Es wurden 90 Teilnehmende (IG: n=45; KG: n=45) eingeschlossen	equal	The study design was a single-center, single-blind, randomized controlled study.	Randomisiert kontrollierte Studie (RCT)	Elicit extracts more.	1. An educational booklet based on the theory of heart failure self-care_x000D_ 2. A daily follow-up chart for recording weight, edema, blood pressure, pulse, and medication_x000D_ 3. A magnet-held set of instructions for factors to pay attention to and when to visit the clinic_x000D_ 4. Magnet-held pens to record the daily data_x000D_ 5. Biweekly phone calls from a nurse researcher for 6 months_…	Intervention: Ausstattung der Teilnehmenden mit einer Edukationsbroschüre, basierend auf der Theorie für Selbstversorgung bei Herzinsuffizienz und einem Formular für die tägliche Dokumentation des Gewichts, Ödemstatus, Blutdrucks, Puls, zusätzlich eingenommener Medikation (z.B. Diuretika) und zusätzlich gesundheitsrelevanter Notizen. Zusätzlicher Erhalt eines mit Magneten versehenen Sets mit Hinw…	The Elicit tool has yielded a relatively limited amount of detail.	1) Self-care of heart failure, as measured by the Self-Care of Heart Failure Index (SCHFI V6.2), which has three scales: self-care maintenance, self-care management, and self-care confidence. Each scale is scored from 0 to 100, with higher scores indicating better self-care._x000D_ 2) Quality of life, as measured by the Left Ventricular Dysfunction Scale (LVD-36), which measures the impact of lef…	Primäres Zielkriterium: Ausprägung der Selbstversorgung anhand der einzelnen Skalen des Self-Care of Heart Failure Index (SCHFI V6.2) Sekundäre Zielkriterien: Einfluss der Dysfunktion des linken Ventrikels auf die Lebensqualität mittels Left Ventricular Dysfunction Scale (LVD-36) Anzahl der Rehospitalisierungen drei bis sechs Monate nach Entlassung aus dem Krankenhaus auf Grund einer dekompensier…	equal	- Significantly higher self-care maintenance scores at 3 and 6 months (p<0.001)_x000D_ - Significantly higher self-care management scores at 3 and 6 months (p<0.001) _x000D_ - Significantly higher self-care confidence scores at 3 and 6 months (p<0.001)_x000D_ - Significantly better quality of life scores on the Left Ventricular Dysfunction Scale at 3 and 6 months (p<0.001)_x000D_ - Significantly …	Primäre Zielkriterien: Ausprägung der Selbstversorgung: Statistisch signifikante Verbesserung der "self-care maintenance" in der Interventionsgruppe zwischen Basenline und Follow-up nach drei Monaten (t:9.686; p=<0.001) zwischen den Follow-up nach vier und sechs Monaten (t:2.782; p=<0.05) und zwischen Baseline und Follow-up nach sechs Monaten (t:9.695; p<0.001) Statistisch signifikante Verbesseru…	Elicit extracted with less information than the human extractor
The efficacy of abdominal massage in managing opioid-induced constipation	Dilek Yıldırım, Gülbeyaz Can, Gül Köknel Talu	-	-	European Journal of Oncology Nursing	13	2019	The efficacy of abdominal massage in managing opioid-induced constipation.pdf	- To investigate the effect of abdominal massage on managing opioid-induced constipation_x000D_ - To test the hypothesis that abdominal massage improves gastrointestinal functions (amount of feces, stool consistency, straining condition, the feeling of incomplete bowel emptying, number of defecations, gas/bloating condition) in patients with opioid-induced constipation	Ziel: Untersuchung der Wirkung von Bauchmassagen auf opioidinduzierte Obstipation Hypothese: Bauchmassagen verbessern die Magen-Darm-Funktion (Stuhlmenge, Stuhlkonsistenz, Anstrengung beim Stuhlgang, das Gefühl der unvollständigen Darmentleerung, Anzahl der Stuhlgänge, Blähungen) von Patientinnen und Patienten mit opioidinduzierter Obstipation	equal	- Majority male, married, primary school education level_x000D_ - Average age of 61 years_x000D_ - Inadequate income levels, unemployed_x000D_ - Half had adequate nutrition, most did not have diet restrictions or consume fibrous foods_x000D_ - Majority consumed 6-9 L of liquids per day and were of normal weight_x000D_ - Majority led sedentary lifestyles and did not exercise regularly	Einschlusskriterien der Teilnehmer: Patientinnen und Patienten mit mindestens 18 Jahren, die oral Nahrung zu sich nehmen können, zwei Wochen lang mit Opioiden behandelt wurden, die medizinische Diagnose Obstipation erhielten, die nach Beginn der Opioidbehandlung weniger als drei Stuhlgänge pro Woche hatten und zumindest ein opioidassoziiertes Verstopfungsproblem aufwiesen, z.B. das Gefühl der unv…	abweichend. Beschreibt aber die Population wie es im Befehl hinterlegt ist.	- A total of 204 patients were recruited - 102 patients were in the experimental group and 102 were in the control group - The majority were male - The average age was 61 ± 14 years - Most were married and had a primary school education level - Most had inadequate income levels and were unemployed	Stichprobenbeschreibung: Es wurden 204 Teilnehmende in die Analyse eingeschlossen, welche gleichermassen auf die Interventions- und Kontrollgruppe verteilt waren. Die Mehrheit der Teilnehmenden war männlich, das Durchschnittsalter lag bei 61 Jahren (Standardabweichung: ± 14). Die soziodemografischen Merkmale sowie die Opioiddosen der Teilnehmenden unterschieden sich nicht statistisch signifikant …	Basically almost the same, except for two or three missing pieces of information	The total number of participants in the study was 204, with 102 participants in the experimental group and 102 participants in the control group.	Es wurden 204 Teilnehmende in die Analyse eingeschlossen, welche gleichermassen auf die Interventions- und Kontrollgruppe verteilt waren.	equal	The study design was a randomized controlled trial. It was a prospective study conducted over 4 weeks, with participants randomly assigned to an experimental group that received abdominal massage or a control group that received standard care.	Interventionsstudie (randomisiert kontrolliert) Definition des zeitlichen Ablaufs: prospektiv	Elicit extracts more.	1) Abdominal massage for the experimental group: 15-minute abdominal massages twice daily for 4 weeks._x000D_ 2) Standard care for the control group: Laxatives as needed, but no abdominal massages.	Intervention: Eine Woche nach Beginn der Opioidbehandlung erhielten die Teilnehmenden eine 15-minütige videounterstützte Schulung für Bauchmassagen durch Mitglieder der Forschungsgruppe. Das Video enthielt die Techniken und Bewegungsmuster für Bauchmassagen, die in der von Uysal et al. (2012) entwickelten "Abdominal Massage Application Guideline" aufgeführt sind. Die Bauchmassage sollte im Uhrzei…	The Elicit tool has yielded a relatively limited amount of detail.	1) Constipation severity, feeling of incomplete bowel emptying, straining severity, anal pain severity, and bloating 2) Stool consistency 3) Number of defecations 4) Quality of life	Zielkriterien und Messinstrumente: Baseline-Daten wurden zur Diagnose, zu den Medikamenten, Laxantien, zur Flüssigkeitsaufnahme, zur körperlichen Betätigung, zum Opioidkonsum, zur wöchentlichen Ernährung, zur Bewegung/zum Aktivitätsniveau, zur Menge der aufgenommenen Ballaststoffe (Gramm pro Tag) und zu den Eigenschaften des Stuhlgangs erhoben. Die weitere Datenerhebung erfolgte ab der zweiten Wo…	Elicit extracted with less information than the human extractor	- Decreased severity of constipation (p < 0.05)_x000D_ - Decreased feeling of incomplete bowel emptying (p < 0.05)_x000D_ - Decreased severity of straining (p < 0.05) _x000D_ - Decreased severity of anal pain (p < 0.05)_x000D_ - Decreased bloating (p < 0.05)_x000D_ - Improved stool consistency (p < 0.05)_x000D_ - Increased number of defecations (p < 0.05)_x000D_ - Improved quality of life scores …	Zielkriterien: Stuhlform (Bristol stool scale) Die Inzidenz von Obstipation war bei den Teilnehmenden der Interventionsgruppe in der ersten und zweiten Woche statistisch signifikant höher als in der Kontrollgruppe (p < 0,05); in den anderen Wochen war die Inzidenz in der Interventionsgruppe statistisch signifikant niedriger als in der Kontrollgruppe (p < 0,001). Statistisch signifikante Reduktion…	Elicit extracted with less information than the human extractor
The ENHANCES study: a randomised controlled trial of a nurse-led survivorship intervention for patients treated for head and neck cancer	Jane Turner, Patsy Yates, Lizbeth Kenny, Louisa G Gordon, Bryan Burmeister, Brett G M Hughes, Alexandra L Mccarthy, Chris Perry, Raymond J Chan, Alana Paviour, Helen Skerman, Martin Batstone, Lisa Mackenzie	-	-	Supportive Care in Cancer	18	2019	a randomised controlled trial of a nurse-led survivorship intervention.pdf	1. To evaluate the effectiveness of a nurse-delivered survivorship care plan (HNCP) on improving quality of life for patients who have completed treatment for head and neck cancer._x000D_ 2. To evaluate the impact of the HNCP on patients' self-efficacy, mood, and ability to engage in self-management behaviors.	Ziel der Studie ist die Evaluation der Wirksamkeit einer pflege-geleiteten Intervention für Cancer Survivor von Kopf-Hals Karzinomen Primäres Ziel: Einfluss der Intervention auf die Lebensqualität Sekundäre Ziele: Evaluation der Intervention auf die Selbstwirksamkeit, die Stimmung und das Selbstmanagement	equal	- Majority male (81.5%)_x000D_ - Majority Australian-born (75%)_x000D_ - Majority in a married/defacto relationship (73%)_x000D_ - Majority not employed (59%)_x000D_ - Cancers included oropharynx (17.6%), salivary glands (13%), tongue (12%), and skin (28.7%)_x000D_ - Recruited from two different hospitals	Einschlusskriterien der Teilnehmer: (1) 18 Jahre alt oder älter, (2) abgeschlossene Behandlung (Operation, Radio-Chemotherapie) einer Krebserkrankung im Bereich Zunge, Mund, Speicheldrüsen, Hypo-, Ohro- , Naso-pharynx, Nasennebenhöhen, Larynx und Hautkrebs in diesen Körperbereich (kein Melanom) Ausschlusskriterien: (1) Keine Fähigkeit English zu sprechen und zu lesen, (2) Erhalt einer einmaligen …	abweichend. Beschreibt aber die Population wie es im Befehl hinterlegt ist.	- A total of 109 participants were recruited, with 90 completing the 6-month assessment_x000D_ - 58 participants were from one hospital and 50 from another, for a total of 108 participants_x000D_ - The majority of participants were male (81.5%) _x000D_ - 75% were Australian-born_x000D_ - 73% were in a married/defacto relationship_x000D_ - 59% were not employed_x000D_ - The most common cancer type…	Stichprobenbeschreibung: Es nahmen 88 Männer (82 %) an der Studie teil. 60 Jahre alt und älter waren 55 Personen der Stichprobe (50.9 %). Die häufigsten vorkommenden Krebsarten betrafen den Oropharynx (17.6%), die Speicheldrüsen (13 %), die Zunge (12 %) und die Haut in diesem Gebiet (28.7%). Von den 109 randomisierten Patient:innen haben 90 bis am Ende der Studie teilgenommen. Die Patient:innen, …	Elicit extracts more.	The total number of participants randomized in the study was 109.	Stichprobengrösse: Insgesamt wurden 109 Patient:innen eingeschlossen, 36 für die Interventions-, 36 für die Informations-, und 37 für die Kontrollgruppe.	Information on the intervention and control group is missing	The study design was a prospective, randomized controlled trial evaluating the effectiveness of a nurse-delivered survivorship intervention (Head and Neck Cancer Survivor Self-Management Care Plan or HNCP) compared to an information group and a usual care group. The study used computer-generated randomization to allocate patients to the three study arms. While patients and nurses could not be bli…	prospektive randomisiert kontrollierte Pilotstudie	Elicit extracts more.	1. HNCP: A single one-hour face-to-face meeting with a trained nurse to develop a tailored survivorship care plan._x000D_ 2. Information: A written resource on survivorship issues for HNC patients._x000D_ 3. Usual care: Standard clinical care without any additional intervention.	Intervention: Die Intervention bestand aus einer Beratung durch eine speziell trainierte Pflegefachperson. Die Pflegefachpersonen wurden in Kommunikationstechniken und den Prinzipen des Selbstmanagements für chronisch kranke Personen geschult. Themen der Beratung waren Patientenbedürfnisse, Sorgen der Patient:innen und die Identifikation von Fehlwahrnehmungen von Gesundheitsüberzeugungen. Anhand …	Elicit has again provided less information, and it remains unclear whether the carers have been trained in communication techniques and principles of self-management for chronically ill people. This is a serious shortcoming, even if the information provided by Elicit can be considered correct in principle. However, a more detailed presentation would have been desirable.	The primary outcome measured in this study was the change in quality of life from baseline to 6-month follow-up, as measured by the Functional Assessment of Cancer Therapy Head and Neck (FACT-H&N) questionnaire.	Primäres Zielkriterium: Lebensqualität -> Functional Assessment of Cancer Therapy Head and Neck (FACT-H&N). Der Fragebogen beinhaltet vier Domänen: Körperliches, Soziales, Emotionales und Funktionelles Wohlbefinden. Die Antworten wurden in Likert Skalen zwischen 0-4 angegeben.	Elicit extracted with less information than the human extractor	- Physical well-being: The information group showed a statistically significant mean difference of 0.4 (95% CI -1.8, 2.6, p<0.05) compared to usual care at 6 months._x000D_ - FACT-G, FACT-TOI, FHNSI: The information group showed statistically and clinically significant improvements in these measures compared to usual care at 3 months._x000D_ - Self-efficacy (CBI) and mood (HADS): All groups showe…	Primäre Zielkriterien: Die Lebensqualität sank in allen drei Gruppen nach drei Monaten, war nach sechs Monaten jedoch wieder ähnlich wie zur Baseline. Nach sechs Monaten waren keine signifikanten Veränderungen in der Lebensqualität zwischen Interventions- und Kontrollgruppe ersichtlich. Im Vergleich zur Standardpflege hatte die Informationsgruppe nach sechs Monaten signifikant höhere Mittelwerte …	Elicit extracted with less information than the human extractor
The impact of automatic devices for capillary blood collection on efficiency and pain response in newborns: A randomized controlled trial	G Sorrentino, M Fumagalli, S Milani, I Cortinovis, A Zorz, G Cavallaro, F Mosca, L Plevani	-	-	International Journal of Nursing Studies	11	2017	The impact of automatic devices for capillary blood collection on efficiency and pain response in newborns.pdf	- To compare the efficiency and pain response of different automated devices for capillary blood collection in newborns '- To assess the number of repeated sticks required, the need to squeeze the heel, and the pain response elicited by different devices	Das Ziel war, der Vergleich eines Gerätes für kapilläre Blutabnahmen an der Ferse hinsichtlich seiner Effizienz und Schmerzkontrolle bei Blutabnahmen an Neugeborenen mit fünf anderen Apparaten zur kapillären Blutabnahme an der Ferse bei Neugeborenen.	Elicit did not mention that five devices are compared with one.	- Newborn infants_x000D_ - No significant differences in gender, birth weight, gestational age, body weight, or postnatal age between the groups	Einschlusskriterien: Säuglinge, die mit einem Gestationsalter von ≥34 Wochen auf der Neugeborenen Station aufgenommen waren und nach 49 Lebensstunden ein Stoffwechselscreening erhielten. Ausschlusskriterien: Säuglinge, die vor der 49. Lebensstunde auf der neonatologischen Intensivstation aufgenommen waren und nicht die Einschlusskriterien erfüllten.	teilweise gleich.	- A total of 762 newborn infants were recruited for the study_x000D_ - The infants were term and late preterm, with a gestational age of at least 34 weeks_x000D_ - The intervention and control groups were well-balanced in terms of gender, birth weight, gestational age, body weight, and postnatal age	Keine Stichprobenbeschreibung vorhanden	Elicit extracts more.	The total number of participants in the study was 762 neonates, with 127 neonates randomized to each of the 6 different capillary blood collection device groups.		Elicit extracted more. No definitive sample size information was found	The study design was a randomized, controlled clinical trial that compared the performance of 6 different automated devices for capillary blood collection in newborns.	Randomisiert kontrollierte Studie (RCT)	Elicit extracts more.	The interventions in this study were the use of 6 different automated devices for capillary blood collection in newborns: Ames Minilet™ Lancet, Cardinal Health Gentleheel ®, Natus Medical NeatNick™, BD Quikheel™ Lancet, Vitrex Steriheel ® Baby Lancet, and Accriva Diagnostics Tenderfoot ®. All devices used a trigger and spring loaded mechanism to perform an automatic heel stick.	Intervention: Alle Geräte lösten automatisch einen Fersenstich aus, der zuerst einen Hautschnitt bewirkte und sich anschliessend von selbst in sein Gehäuse zurückzog, um die Gefahr einer Nadelstichverletzung zu minimieren. Alle Neugeborenen erhielten unter Berücksichtigung des institutionellen Protokolls zur Schmerzkontrolle oral einen Milliliter 10 %-ige Glukose zwei Minuten vor der Blutabnahme …	The core statement that five lancing devices are compared with a single one was not correctly extracted by Elicit. This is a serious error.	1. Number of punctures performed to collect blood 2. NIPS (Neonatal Infant Pain Scale) score 3. The need to squeeze the heel (defined as pressure on the heel to increase blood flow)	Primäre Zielkriterien: Anzahl der Punktionen für die Blutabnahme Prozeduraler Schmerz während der Blutabnahme: Neonatal Infant Pain Scale (NIPS) Notwendiger Druck auf die Ferse, um die Durchblutung zu erhöhen	equal	- Number of heel sticks required:_x000D_ - Ames Minilet™ Lancet: mean 3.91 (95% CI: 3.46-4.36)_x000D_ - BD Quikheel Lancet: mean 2.65 (95% CI: 2.16-3.13)_x000D_ - Other devices: mean 1.02-1.27, with no significant differences between them_x000D_ - NIPS pain score:_x000D_ - Ames Minilet™ Lancet: mean 3.98 (95% CI: 3.77-4.20)_x000D_ - Accriva Diagnostics Tenderfoot®: mean 1.22 (95% CI: 1.05-1.39), …	Primäre Zielkriterien: Das Accriva Diagnostics Tenderfoot®-Gerät zeigte die höchste Effizienz bei der Blutabnahme und rief die geringsten Schmerzen bei den Neugeborenen hervor. Mit diesem Gerät konnte die Blutabnahme bei der grossen Mehrheit der Säuglinge (98.4 %) mit einem einzigen Stich durchgeführt werden, das Zusammendrücken der Ferse war bei lediglich 6,3 % der Säuglinge notwendig und der NI…	Elicit has not extracted the covariates and other outcomes here. Instead, Elicit has extracted some results that humans have not extracted. The first five lines that the human extracted are missing here.
Results of the Exercise and Nutrition to Enhance Recovery and Good Health for You (ENERGY) Trial: A Behavioral Weight Loss Intervention in Overweight or Obese Breast Cancer Survivors	Cheryl L Rock, Shirley W Flatt, Tim E Byers, Graham A Colditz, Wendy Demark-Wahnefried, Patricia A Ganz, Kathleen Y Wolin, Anthony Elias, Helen Krontiras, Jingxia Liu, Michael Naughton, Bilgé Pakiz, Barbara A Parker, Rebecca L Sedjo, Holly Wyatt	-	-	Journal of Clinical Oncology	184	2015	Results of the Exercise and Nutrition to Enhance Recovery and Good Health for You (ENERGY) Trial.pdf	- Primary objective: Measure weight loss at 1 and 2 years - Secondary objective: Explore factors that may modify weight loss at 24 months (e.g. time since diagnosis, tumor type, therapy) - Hypothesis: The behavioral weight loss intervention would lead to greater weight loss compared to the control group	Ziel war, die Wirksamkeit einer Intervention zur nachhaltigen Gewichtsabnahme und Verhaltensänderung bei übergewichtigen Frauen nach einer Brustkrebsdiagnose mit gesteigerter körperlicher Aktivität und reduzierter Energieaufnahme zu untersuchen.Hypothese war, dass eine verhaltensbezogene, individuell zugeschnittene Intervention mit Schwerpunkt auf gesteigerter körperlicher Aktivität, der Standard…	What exactly the study is about is missing. The hypothesis is the same. I would not judge this as serious, as the objectives are still briefly described, but it is not entirely correct.				- A total of 692 overweight or obese women with a history of early-stage breast cancer (stage I, II, or III) diagnosed within the previous 5 years - Participants were randomly assigned in a 1:1 ratio to the intervention group (n=344) or the control group (n=348) - Randomization was stratified by age (< or ≥ 55 years), cancer stage (I vs. II/III), and study site - Participants were required to be …	Es wurden 692 (IG: n= 344; KG: n=348) rund 56-jährige, übergewichtige Frauen eingeschlossen, welche überwiegend eine Chemotherapie, als auch eine antihormonelle Therapie erhielten.	Elicit has provided additional information on randomisation here. However, this would be more methodological and not in the results section. The numbers are the same, so I wouldn't consider it serious and that it is correct.	The total number of participants in the study was 692, with 344 in the intervention group and 348 in the control group.	Es wurden 692 (IG: n= 344; KG: n=348) eingeschlossen	equal	The study design was a randomized controlled trial (RCT) with a parallel design, conducted at 4 different sites, and stratified by age, stage, and site.	Randomisiert kontrollierte Studie (RCT)	Elicit extracts more.	1) Intervention group: Semi-structured weight loss program with weekly group sessions for 4 months, tapering to monthly for the remainder of year 1, supplemented with telephone counseling and tailored newsletters, with a goal of 7% weight loss at 2 years._x000D_ 2) Control group: Less intensive weight management resources, a baseline and 6-month diet counseling session, physical activity recommen…	Intervention: Zweijährige telefonunterstützte, gruppenbasierte Ernährungsberatung mit einem individuell angepassten, vierteljährlichen Newsletter zur Unterstützung bei der Gewichtsabnahme Wöchentliche einstündige Gruppensitzungen mit durchschnittlich 15 Frauen über vier Monate (intensive Behandlungsphase) gefolgt von zweiwöchentlichen Gruppensitzungen über zwei Monate und von monatlichen Sitzunge…	Elicit did not provide a detailed account of the intervention, which is a shortcoming of this account. It is important to understand the specifics of the intervention, including both what was done and what was not done. Therefore, the change to red is a significant deviation from the original account.	The primary outcome measured in this study was weight loss, measured as a percentage of initial weight at 12 and 24 months.	Primäre Zielkriterien: Gewicht (kg) Gewichtsveränderung (%)	Elicit extracted more than the human extractor.	- At 12 months, the intervention group had 6.0% mean weight loss compared to 1.5% in the control group (p<0.001)._x000D_ - At 24 months, the intervention group had 3.7% mean weight loss compared to 1.3% in the control group (p<0.001). _x000D_ - At 12 months, 55% of the intervention group lost ≥5% of initial weight and 26% lost ≥10%._x000D_ - At 24 months, 44% of the intervention group were ≥5% be…	Primäre Zielkriterien: Gewicht: Statistisch signifikante Verringerung durch die Intervention nach 12 Monaten (IG: 79.7 (0.9); KG: 83.5 (0.9); p=0.003) aber nicht nach 24 Monaten (IG: 81.4 (0.9); KG: 83.8 (0.9); p=0.13) Gewichtsveränderung: Statistisch signifikant positive Veränderung durch die Intervention nach 12 Monaten (IG: -6.0 (0.4); KG: -1.5 (0.4); p=0.001) und nach 24 Monaten (IG: -3.7 (0.…	Elicit extracts the primary results in a more structured and clearer way than humans. However, Elicit omits the remaining outcomes. For example, hip circumference, which was also significant, is not listed by Elicit.
Effects of a High-Intensity Functional Exercise Program on Dependence in Activities of Daily Living and Balance in Older Adults with Dementia	Annika Toots, † H Akan Littbrand, Nina Lindel€ Of, Robert Wiklund, Henrik Holmberg, Peter Nordstr€ Om, Lillemor Lundin-Olsson, Yngve Gustafson, Erik Rosendahl	-	-	Journal of The American Geriatrics Society	118	2016	Effects of a High-Intensity Functional Exercise Program on Dependence in Activities of Daily Living and Balance in Older Adults with Dementia.pdf	- Investigate the effects of a high-intensity functional exercise program on independence in activities of daily living (ADLs) in older adults with dementia - Investigate the effects of the exercise program on balance - Determine if the effects of the exercise program differ based on dementia type (I20 vs. non-Alzheimer's) or level of cognitive impairment	Ziel war, die Auswirkungen eines intensiven funktionellen Trainingsprogramms auf die ATL-Abhängigkeit und Balance von älteren in Alters- und Pflegeheimen wohnenden Menschen mit Demenz zu untersuchen sowie festzustellen, ob sie sich abhängig von der Demenz-Art und dem Ausmass der kognitiven Einschränkung unterscheiden. Hypothese war, dass die Intervention die Balance verbessert und dadurch den erw…	Basically almost the same, but here Elicit has not mentioned that the balance is a hypothesis of the study.				- A total of 186 participants were recruited_x000D_ - 141 women, 45 men_x000D_ - 67 (36%) had Alzheimer's disease, 119 (64%) had non-Alzheimer's dementia (mostly vascular dementia)_x000D_ - Participants with non-Alzheimer's dementia had better cognitive function but more comorbidities_x000D_ - 93 participants were allocated to the exercise intervention group, 93 to the control group	Es wurden 186 durchschnittlich ca. 85-jährige mehrheitlich weibliche Teilnehmende eingeschlossen (IG / KG: je n=93), von denen 36 % eine Demenz von Alzheimer-Typ hatten; die anderen 64 % waren von anderen Demenz-Arten betroffen (z. B. vaskuläre (41 %), frontotemporale-, Lewy Body- und Parkinson-Demenz). Die Teilnehmenden mit einer Nicht-Alzheimer-Demenz wiesen bessere kognitive Funktionen auf und…	The relevant information matches. Therefore, it could also be defined as the same in principle.	The total number of participants in the study was 186, with 93 participants in the exercise group and 93 participants in the control group.	Es wurden 186 durchschnittlich ca. 85-jährige mehrheitlich weibliche Teilnehmende eingeschlossen (IG / KG: je n=93),	equal	The study design is a cluster-randomized controlled trial, with participants randomized to either a high-intensity functional exercise program or a seated control activity. The study also used stratified randomization to ensure participants from both groups lived in each facility, and an attention control group to match the additional attention received by the intervention group.	Randomisiert kontrollierte Studie (RCT)	Elicit extracts more.	1. High-intensity functional exercise (HIFE) program: 39 exercises performed in functional, weight-bearing positions similar to everyday activities, aimed at improving lower limb strength, balance, and mobility. Delivered in 45-minute sessions, 5 times per 2-week period, for 4 months (40 sessions total)._x000D_ 2. Seated activity program: Group discussions, singing, listening to music or readings…	Interventionsgruppe (IG): Intensives funktionelles Trainingsprogramm Supervision des in Gruppen (n=3–8) in den Alters- und Pflegeheimen stattfindenden Trainingsprogramms durch zwei im Umgang mit Menschen mit kognitiven Beeinträchtigungen erfahrenen Physiotherapeuten; war das Gruppentraining nicht möglich, wurden nach Möglichkeit individuelle Trainings angeboten. Es erfolgten pro zwei Wochen fünf …	Elicit has extracted the same, even more structured than the human. However, the information that the intervention was carried out by an experienced physiotherapist is missing. Elicit has also not extracted the safety measures.	1. Independence in activities of daily living (ADLs), as measured by the Functional Independence Measure (FIM) and the Barthel Index of ADLs. 2. Balance, as measured by the Berg Balance Scale (BBS).	ATL-Abhängigkeit: Functional Independence Measure (FIM) und Barthel-Index (BI) Balance: Berg Balance Scale (BBS)	equal	- No significant between-group differences in ADL independence at 4 or 7 months - Significant between-group improvement in balance favoring the exercise group at 4 months - Positive effects of the exercise program on ADL independence and balance in participants with non-Alzheimer's dementia, but not in those with Alzheimer's disease	ATL-Abhängigkeit: FIM: Sowohl nach vier als auch nach sieben Monaten kein statistisch signifikanter Gruppenunterschied (MD: 1.34, 95 %-KI: -1.56 bis 4.25, p=0.36 bzw. MD: 0.78, 95 %-KI: -2.21 bis 3.77, p=0.61) Barthel-Index: Sowohl nach vier als auch nach sieben Monaten kein statistisch signifikanter Gruppenunterschied (MD: 0.60, 95 %-KI: -0.24 bis 1.44, p=0.16 bzw. MD: 0.57, 95 %-KI: -0.30 bis 1…	Elicit has listed three results here, the human has listed over 4 results. The results Elicit has listed are correct, but the fact that so many are missing is surely a mistake.
The Longitudinal Impact of an Internet Safety Decision Aid for Abused Women	Nancy E Glass, Nancy A Perrin, Ginger C Hanson, Tina L Bloom, Jill T Messing, Amber S Clough, Jacquelyn C Campbell, Andrea C Gielen, James Case, Karen B Eden			American Journal of Preventive Medicine	89	2017	The Longitudinal Impact of an Internet Safety Decision Aid for Abused Women.pdf	- Compare safety and mental health outcomes between women using the tailored Internet-based safety decision aid and a control group - Assess if the intervention reduces decisional conflict, increases safety behaviors, and reduces repeat IPV exposure (primary outcomes) - Assess if the intervention reduces depression and PTSD symptoms (secondary outcomes)	Ziel war, die Wirksamkeit einer internetbasierten Entscheidungshilfe bzgl. Sicherheit für von Gewalt in der Partnerschaft betroffene Frauen im Vergleich mit einer Informations-Website hinsichtlich Sicherheit und psychologischen Zielkriterien über zwölf Monate zu untersuchen; Hypothese war, dass die Intervention Entscheidungskonflikte, wiederholte Gewalt in der Partnerschaft, Depression und posttr…	Elicit has listed it, but the content is the same.				- A total of 1,072 participants were screened, with 865 (80.7%) being eligible - 841 (97.2%) of the eligible participants consented and were randomized, with 418 in the intervention group and 423 in the control group - 725 participants completed baseline measures, with 365 in the intervention group and 360 in the control group - The sample was diverse in age, with many participants living with th…	Es wurden 841 durchschnittlich 33-jährige Teilnehmende mit eher niedrigem Bildungsstand und mit einem hohen Risiko für häusliche Gewalt eingeschlossen (IG: n=418; KG: n=423), von denen mehr als die Hälfte mit ihren überwiegend männlichen Partnern und ca. jede vierte Teilnehmerin mit unter 18-jährigen Kindern zu Hause zusammenlebten. Die Teilnehmenden besuchten die Website am häufigsten von zu Hau…	Although Elicit also extracted more than humans in some cases, what is missing is that the participants most frequently visited the website from home.	Total: 841_x000D_ - Intervention: 418_x000D_ - Control: 423	Es wurden 841 durchschnittlich 33-jährige Teilnehmende mit eher niedrigem Bildungsstand und mit einem hohen Risiko für häusliche Gewalt eingeschlossen (IG: n=418; KG: n=423)	equal	The study design is a multistate, community-based longitudinal randomized controlled trial (RCT) with a one-to-one allocation ratio and blocked randomization.	Randomisiert kontrollierte Studie (RCT)	Elicit extracts more.	1. A priority-setting activity where participants made pairwise comparisons of factors related to IPV safety decisions and received feedback on their priorities. 2. Completion of the Danger Assessment (DA) or DA-Revised (DA-R) to assess their risk level, with visual feedback and messages about their danger level. 3. Tailored safety action plans with recommended strategies based on their input and…	Intervention: Internetbasierte Entscheidungshilfe bzgl. Sicherheit Die Online-Aktivitäten konnten zu einem frei wählbaren und sicheren Zeitpunkt erfolgen; wurden die Aktivitäten nicht abgeschlossen, wurden die Teilnehmenden telefonisch und/oder per E-Mail daran erinnert. Die Online-Aktivitäten beinhalteten Fragen zur Priorisierung von Entscheidungstreibern hinsichtlich ihres Sicherheitsverhaltens…	It is notable that the present study does not explicitly indicate that the decision aids under consideration are internet-based. This is a notable omission in the Elicit	1. Decisional conflict, as measured by the Decision Conflict Scale 2. Safety behaviors, as measured by the number of safety behaviors used and how helpful they were 3. Repeat IPV exposure, as measured by the Severity of Violence Against Women Scale	Primäre Zielkriterien: Entscheidungskonflikte: Decision Conflict Scale Sicherheitsverhalten: Adaptierte Liste mit 35 Items zum Sicherheitsverhalten Gewalt-Exposition: Severity of Violence Against Women Scale und Women's Experience of Battering Scale	equal	- Significantly greater reduction in decisional conflict immediately after using the decision aid - Significantly greater increase in percentage of safety behaviors found helpful over 12 months - Significantly higher percentage of participants who had ended their abusive relationship by 12 months	Primäre Zielkriterien: Entscheidungskonflikte: Statistisch signifikanter Vorteil durch die Intervention (Beta: -2.68, 95 %-KI: -5.08 bis -0.277, p=0.042) Sicherheitsverhalten: Statistisch signifikanter Vorteil durch die Intervention (Beta: 0.05, 95 %-KI: 0.003 bis 0.097, p=0.037) Gewaltexposition: Psychologische Gewalt: Kein statistisch signifikanter Gruppenunterschied (x2: 2.20, p=0.333) Körperl…	Elicit has extracted with less information than the human extractor
										Conclusion Objectives: Elicit extracted the same or more than humans in 12 studies. In 8 studies it is partially the same. Since the majority is the same or more, I would categorise it here as the same or that Elicit extracts the same targets as humans.						Conclusion Sample characterstics: In two studies, Elicit extracted a different number than humans. In 10 studies, Elicit extracted more or the same as humans and in 8 studies it is partly similar with missing information. Since it is ultimately very different, I categorise this as partial. In the end, it has to be verified if, for example, the intervention and control group are not taken into acc…			Conclusion participant count: In 12 studies, Elicit extracts the same or even more than humans. In 7 studies, Elicit partially extracts the same as humans. Since Elicit cannot extract from images, it was not able to extract the control and intervention group in each case. In one study, Elicit used a different number.			Conclusion on study design: Elicit extracts more and more from the design. In some cases, it still extracts the randomisation and part of the methodological part. Elicit has therefore extracted 100% more than humans.			The analysis of the data from 14 studies shows that the interventions were not described by Elicit with the same level of detail as by the human extractor. In three cases, the information extracted by Elicit differs from that of the human extractor. In three other cases, the information extracted by Elicit is consistent or even more comprehensive than that of the human extractor. Overall, it can …			In eight out of twenty studies, the extraction results of Elicit were found to be in partial equal with the human values. This leads to the conclusion that Elicit extracts less information than the human extractor. In seven studies, the same result was achieved as with human extraction, while in five studies a higher extraction by Elicit was observed. The primary target criteria are met in all ca…			Conclusion Results: Elicit extracted with less information than humans in 19 out of 20 studies. However, Elicit always listed the most important (mostly the primary) outcomes. However, I find it relevant that a few outcomes were not extracted. That's why the conclusion remains partially or less extracted.
									more in per cent	15						45			20			100		more per cent	5			20
									Equal to in per cent	45						5			40					equal to in per cent	10			40			5
									partially equal to with less information per cent	40						40			35					Partially equal with less Information per cent	70			40			95
									Deviating in per cent	0						10			5					deviated per cent	15
									Total over all variables in per cent extracted more	29.2857
									Total over all variables in per cent equal to or more extracted	20.7143
									Total over all variables in per cent partially equal to with less information	45.7143
									Total over all variables in per cent deviating	4.28571
										100

## Sheet: letzte 3 Variablen
Column1	Column2	56	Column4	Column5	Column6	Column7	Column8	Column9 Elicit	Column9 FIT	Evaluation Interventions	Column10 Elicit	Column10 FIT	Evaluation outcome measured	Column11 Elicit	Column11 FIT	Evaluation intervention effects
Title	Authors	DOI	DOI link	Venue	Citation count	Year	Filename	Interventions	Intervention & Kontrolle		Outcome measured	Primäres Zielkriterium		Intervention effects	Ergebnisse
Advising women with diabetes in pregnancy to express breastmilk in late pregnancy (Diabetes and Antenatal Milk Expressing [DAME]): a multicentre, unblinded, randomised controlled trial	Della A Forster, Anita M Moorhead, Susan E Jacobs, Peter G Davis, Susan P Walker, Kerri M Mcegan, Gillian F Opie, Susan M Donath, Lisa Gold, Catharine Mcnamara, Amanda Aylward, Christine East, Rachael Ford, Lisa H Amir, Judith Lumley, R Rm, L H Ford, Amir, K M Mcegan Mmid	-		The Lancet	60	2017	Advising women with diabetes in pregnancy to express breastmilk in late pregnancy (Diabetes and Antenatal Milk Expressing [DAME]).pdf	1. Antenatal expressing: Women were instructed to hand express breastmilk twice per day for up to 10 minutes, from 36 weeks gestation until giving birth._x000D_ 2. Standard care: The control group received usual midwifery and obstetric care, supplemented by support from a diabetes educator.	Intervention: Zusätzlich zur Standardpflege erhielten die Frauen eine mündliche und schriftliche Instruktion für pränatales Abpumpen von Muttermilch und deren sichere Aufbewahrung. Es wurde ihnen angeraten, ab der 36. Schwangerschaftswoche zweimal täglich bis zu zehn Minuten lang von Hand Milch abzupumpen. Die Daten jeden Abpumpens, sollten sie in ein dafür vorgesehenes Tagebuch eintragen. Kontro…	equal with less information. It is notable that the Elicit study did not extract the information that the intervention was provided in addition to the standard treatment. It is therefore evident that the aforementioned extract is incomplete. Elicit extracts a lesser quantity. In my view, the situation is serious but not irremediable.	The primary outcome measured in this study was the proportion of infants admitted to the neonatal intensive care unit (NICU).	Primäre Zielkriterien: Anteil an Neugeborenen, die auf einer Intensivstation aufgenommen werden.	equal	No difference in NICU admission rates between the antenatal expressing and standard care groups (15% vs 14%, adjusted RR 1.06, 95% CI 0.66-1.46) - Moderate evidence of increased exclusive breastmilk feeding in the first 24 hours (adjusted RR 1.21, 95% CI 1.03-1.40) and during initial hospital stay (adjusted RR 1.21, 95% CI 0.96-1.47) in the antenatal expressing group - For women having their firs…	Primäre Zielkriterien: Anteil an Neugeborenen, die auf einer Intensivstation aufgenommen werden: keine signifikanten Unterschiede zwischen den Gruppen. Sekundäre Zielkriterien: Gestationsalter der Neugeborenen, Anteil der Neugeborenen, die ausschliesslich durch Muttermilch ernährt wurden während den ersten drei Lebensmonaten, Zeitspanne zwischen Geburt und Milcheinschuss: keine signifikanten Unte…	not the same outcomes
Cost-effectiveness of spinal manipulative therapy, supervised exercise, and home exercise for older adults with chronic neck pain	Brent Leininger, Christine Mcdonough, Roni Evans, Tor Tosteson, Anna N A Tosteson, Gert Bronfort	-	-	The spine journal	28	2016	Spinal.pdf	1. Home Exercise and Advice (HEA): 4 one-hour sessions with an exercise therapist or chiropractor, plus daily home exercises and advice on self-management._x000D_ 2. Spinal Manipulative Therapy (SMT) + HEA: 4 one-hour HEA sessions plus up to 20 sessions of spinal manipulation by a chiropractor._x000D_ 3. Supervised Rehabilitative Exercise (SRE) + HEA: 4 one-hour HEA sessions plus 20 one-on-one su…	Interventionen und Kontrolle Studienarm (SA) I: Häusliche Übungen und Ratschläge Vier einstündige Einheiten mit einem Physiotherapeuten oder einem Chiropraktiker Instruktion zu täglichen Nacken- und Schulterübungen zu Hause Information bzgl. Nackenschmerzen und Ratschläge bzgl. Selbstmanagement (z. B. Ergonomie) Studienarm II: Zusätzlich zu SA I spinale manipulative Therapie Zusätzlich zu SA I ma…	equal with less information. In some points, the presentation differs from that of the study. For example, a different wording was chosen. For the last intervention, however, it would be desirable to know what type of exercises were involved. It should also be mentioned that there is no control group or placebo group, but that each group receives an intervention. However, this is not serious.	- Neck pain, measured using a 0-10 numerical rating scale_x000D_ - Neck disability, measured using the Neck Disability Index (NDI, 0-100 scale)_x000D_ - Quality-adjusted life years (QALYs), estimated using the SF-6D	Zielkriterien und Messinstrumente Schmerzen: Numerische Rating Skala (NRS) Behinderungen: Neck Disability Index Gesundheitsbezogene Lebensqualität: Medical Outcomes Study Short Form 36-item Health Survey (SF-36) Qualitätskorrigierte Lebensjahre (QALYs): Schätzung auf Basis des SF-6D Direkte Gesundheitskosten: Erhebung mittels Fragebögen und Telefoninterviews, Kostenschätzung basierend auf Medicar…	Elicit did not extracted all outcomes	- Neck pain:_x000D_ - SMT+HEA had a statistically significant greater reduction in neck pain compared to HEA (0.57, 95% CI 0.23 to 0.92) and SRE+HEA (0.41, 95% CI 0.05 to 0.76)_x000D_ - SRE+HEA had a non-significant improvement in neck pain compared to HEA (0.17, 95% CI -0.20 to 0.52)_x000D_ _x000D_ - Neck disability:_x000D_ - SMT+HEA had a statistically significant greater reduction in neck disa…	Ergebnisse der Kosten-Nutzen-Analyse: Die Gesamtkosten für spinale manipulative Therapie zusätzlich zu häuslichen Übungen und Ratschlägen (SA II) waren 5 % niedriger als bei alleinigen häuslichen Übungen und Ratschlägen (SA I) (MD: -$111, 95 %-KI: -$1 354 bis $899) und 47 % niedriger als bei überwachten rehabilitativen Übungen zusätzlich zu häuslichen Übungen und Ratschlägen (SA III) (MD: -$1 932…	Elicit did not extract the costs
Distraction Using the BUZZY for Children During an IV Insertion	Nemat Moadad, Katia Kozman, Randa Shahine, Shake Ohanian, Lina Kurdahi Badr	-	-	Journal of pediatric nursing	94	2016	Buzzy.pdf	The main intervention in this study was the use of the "BUZZY" device, which combines cold and vibration stimulation. The "BUZZY" was applied 5-10 cm proximal to the IV insertion site and remained in place and vibrating throughout the procedure. Participants were randomly assigned to either the "BUZZY" intervention group or the control group that did not receive the "BUZZY".	Interventionsgruppe (IG): PVVK-Einlage unter Einsatz des Buzzys® Der batteriebetriebene Buzzy® in Form einer Plastik-Biene im Umfang von 8 x 5 x 2.5 cm kombiniert Kälte und Vibration und wird proximal der Punktionsstelle fixiert um die Schmerzwahrnehmung zu reduzieren. Die Kinder und Eltern wurde die Möglichkeit gegeben während der PVVK-Einlage (24G) den Buzzy® zu halten und die Vibration einzusc…	Elicit has omitted the information about the parents. The information about the cold pack is also not mentioned here. I think that's serious but not too bad. But basically, several pieces of information are missing	The primary outcome measured in this study is the pain experienced by children during peripheral IV insertion, as assessed by the Wong-Baker FACES Pain Rating Scale (WBFPS).	Schmerzen: WBFPS	Elicit extracted more than the human extractor.	- Children in the BUZZY group had significantly lower pain scores on the WBFPS compared to the control group (p=0.011)_x000D_ - Nurses also rated children in the BUZZY group as having significantly lower pain scores on the WBFPS compared to the control group (p=0.014)_x000D_ - There was no significant difference in the time for successful IV insertion between the BUZZY and control groups	Zielkriterien: Schmerzen: Entsprechend der Einschätzung der Kinder und Pflegenden statistisch signifikanter Vorteil durch die Intervention (IG: 2.31 vs. KG: 4.38, F=7.07, p=0.011 und IG: 3.04 vs. KG: 4.90, F=6.57, p=0.014); kein statistisch signifikanter Gruppenunterschied zeigte sich in der Einschätzung durch die Mütter (IG: 3.50 vs. KG: 4.95, F=2.60, p=0.114) Zeit bis zur erfolgreichen Einlage …	Elicit test did not yield any statistically significant results with regard to the group difference between the mothers.
Effect of a Patient Decision Aid on Lung Cancer Screening Decision-Making by Persons Who Smoke A Randomized Clinical Trial	Robert J Volk, Lisa M Lowenstein, Viola B Leal, Kamisha H Escoto, Scott B Cantor, Reginald F Munden, Vance A Rabius, Linda Bailey, Paul M Cinciripini, Heather Lin, Ashley J Housten, Pamela Graef Luckett, Angelina Esparza, Myrna C Godoy, Therese B Bevers, Lowenstein Volk, Leal, Escoto, Rabius Munden, Cantor Leal, Bailey Munden, Lin Cinciripini, Cinciripini Leal	-	-	JAMA Network Open	40	2020	Effect of a Patient Decision Aid on Lung Cancer Screening Decision-Making by Persons Who Smoke.pdf	1. A 9.5-minute narrated patient decision aid (PDA) video called "Lung Cancer Screening: Is It Right for Me?" that was mailed to participants 1 week before the first follow-up assessment. Some participants were also offered a weblink to the video._x000D_ 2. A 2-page educational brochure about lung cancer screening that was mailed to the control group participants.	Intervention: 9.5 Minuten dauerndes Video mit dem Titel "Lungenkrebs-Screening: Ist das das Richtige für mich?", das zusammen mit mehreren Stakeholdern (z.B. Patientinnen und Patienten, Expertinnen und Experten) entwickelt und den National Quality Forum certification criteria for PDAs entspricht. Es enthielt folgende Informationen: Eignung für ein Lungenkrebs-Screening und Berechnung von pack-yea…	It can be observed that Elicit has not extracted the information in as much detail as the human observer. In other words, the person has written down the information that is present in the video and the information that is present in the brochure. It can be concluded that this is not a serious issue, as Elicit simply describes the information in question in a brief and succinct manner.	1) Preparation for decision-making, as measured by the Preparation for Decision Making Scale_x000D_ 2) Decisional conflict, as measured by the Informed Subscale and Values Clarity Subscale of the Decisional Conflict Scale	Primäre Zielkriterien (nach einer Woche): Vorbereitung für Entscheidungsfindung: Preparation for Decision Making Scale Entscheidungskonflikt: Decisional Conflict Scale Informed subscale, Decisional Conflict Scale Values Clarity subscale	equal	- Participants using the PDA were more likely to be well prepared to make a screening decision (67.4% vs 48.2%, OR 2.31, p<0.001)_x000D_ - Participants using the PDA were more likely to feel informed about their screening choice (50.0% vs 28.3%, OR 2.56, p<0.001)_x000D_ - Participants using the PDA were more likely to be clear about their values related to the harms and benefits of screening (68.…	Primäre Zielkriterien: Vorbereitung für Entscheidungsfindung: Statistisch signifikanter Vorteil durch die Intervention (MD: 10.0, 95 %-KI: 6.3 bis 13.8, p<0.001). Statistisch signifikant höherer Anteil an Teilnehmenden in der Interventionsgruppe, die gut vorbereitet sind, eine Entscheidung zu treffen (OR: 2.31, 95 %-KI: 1.56 bis 3.44, p<0.001). Entscheidungskonflikt: Statistisch signifikanter Vor…	the human extractor extracted more
Effect of infusion set replacement intervals on catheterrelated bloodstream infections (RSVP): a randomised, controlled, equivalence (central venous access device)non-inferiority (peripheral arterial catheter) trial	Claire M Rickard, Nicole M Marsh, Emily N Larsen, Matthew R Mcgrail, Nicholas Graves, Naomi Runnegar, Joan Webster, Amanda Corley, David Mcmillan, John R Gowardman, Debbie A Long, John F Fraser, Fenella J Gill, Jeanine Young, Marghie Murgo, Evan Alexandrou, Abu Choudhury, Raymond J Chan, Nicole C Gavin, Azlina Daud, Annamaria Palermo, Adrian Regli, Geoffrey Playford	-	-	-	-	-	Effect of infusion set replacement intervals on catheter-related bloodstream infections (RSVP).pdf	1. Infusion set replacement every 7 days (intervention group)_x000D_ 2. Infusion set replacement every 4 days (control group)_x000D_ The infusion sets included various fluids and medications, but excluded lipids, inotropes, chemotherapy, cyclosporin, and blood products.	Intervention: Wechselintervall der Infusionssets alle 7 Tage Kontrolle: Wechselintervall der Infusionssets alle 4 Tage	It is capable of extracting more. Furthermore, Elicit has furnished the scientific community with inclusion criteria for infusion solutions.	The primary outcome measured in this study was catheter-related bloodstream infection (CRBSI).	Nachweis von CRBSI. Diagnostiziert durch verblindete Infektiologinnen/Infektiologen anhand der anonymisierten Daten. CRBSI war definiert als eine Bakteriämie oder Fungämie mit klinischer Manifestation und Ausschluss einer anderen nachweisbaren Quelle. Mindestens eine positive periphere venöse Blutkultur mit übereinstimmender Kultur bei der Katheterspitze musste vorhanden sein (oder alternativ zwe…	the human extractor extracted more than Elicit	- For central venous access devices (CVADs):_x000D_ - CRBSI rate was 1.78% in the 7-day group vs 1.46% in the 4-day group, with an absolute risk difference of 0.32% (95% CI -0.73 to 1.37)_x000D_ - The 7-day group had a median of 1 less infusion set replaced per patient compared to the 4-day group (p<0.0001)_x000D_ - The 7-day group had mean cost savings of AU$483 per patient compared to the 4-day…	Primäre Zielkriterien: Nachweis von CRBSI: Von den 1124 Teilnehmenden aus der Interventionsgruppe mit einem zentralvenösen Katheter hatten 20 Personen (1.78%) eine CRBSI. In der Kontrollgruppe mit 1097 Teilnehmenden waren es 16 Personen (1.46%) bei einer absoluten Risikodifferenz von 0.32% (95%CI bei -0.73 - 1.37) Von den 357 Teilnehmenden aus der Interventionsgruppe mit einem peripheren arteriel…	the human extractor extracted more
Effects of nurse-led supportive-expressive group intervention for post-traumatic growth among breast cancer survivors: A randomized clinical trial	Guorong Wang, | Zhuyue, Li, | Xi, Luo, | Ru Wei, | Hui Liu, Jing Yang, | Jianxia, Lyu, Xiaolian Jiang, Zhuyue Li	-	-	Journal of Nursing Scholarship	9	2021	J of Nursing Scholarship - 2021 - Wang - Effects of nurse‐led supportive‐expressive group intervention for post‐traumatic.pdf	The intervention group received a nurse-led supportive-expressive group intervention with four main themes: "Being a Patient", "Interpersonal Relationships", "Journey for Recovery", and "Planning the Future". This intervention was designed to promote post-traumatic growth through self-disclosure and discussion around these themes. Each session lasted about 60 minutes and there were 4 sessions con…	Intervention und Kontrolle: Intervention: Basierend auf den psychologischen Effekten der Selbstöffnung und dem Konzept des posttraumatischen Wachstums wurden vier Interventionsthemen festgelegt: „Patientin sein“, „Zwischenmenschliche Beziehungen“, „Reise zur Genesung“ und „Zukunftsplanung“. Die Intervention wurde von zwei Pflegefachpersonen aus dem Bereich der Psychoonkologie durchgeführt. Es wur…	It is unclear from the text whether the intervention is carried out by two nurses from the field of psycho-oncology or by other healthcare professionals. Furthermore, it is not stated whether the intervention group receives the intervention in addition to standard care. While this may not be a significant issue, the lack of information remains a concern.	1. Post-traumatic growth (PTG), measured using the 21-item Post-Traumatic Growth Inventory (PTGI) with subscales for New Possibilities, Relating to Others, Personal Strength, Spiritual Change, and Appreciation of Life._x000D_ 2. Anxiety and depression, measured using the Hospital Anxiety and Depression Scale (HADS) with subscales for each.	Zielkriterien und Messinstrumente: Posttraumatisches Wachstum: Posttraumatic Growth Inventory (PTGI) Angst- und Depressionsniveau: Hospital Anxiety and Depression Scale (HADS)	Elicit extracted more than the human extractor.	- Significantly higher post-traumatic growth (PTG) total score and scores in the dimensions of relating to others, personal strength, appreciation of life, and new possibilities in the intervention group compared to control_x000D_ - Significantly reduced anxiety and depression in the intervention group compared to control_x000D_ - No significant effect on the dimension of spiritual change	Primäre Zielkriterien: Posttraumatisches Wachstum: Statistisch signifikanter Vorteil durch die Intervention im Gesamtscore (βT3= 7.87, p < 0.05) sowie in den einzelnen Dimensionen des posttraumatischen Wachstums (Beziehungen zu anderen (βT3= 4.26, p < 0.001), neue Möglichkeiten (βT3= 1.91, p < 0.05), persönliche Stärke (βT3= 4.27, p < 0.01), Wertschätzung des Lebens (βT3= 8.69, p < 0.001), jedoch…	Elicit extracted with less information than the human extractor
Efficacy and Safety of the mRNA-1273 SARS-CoV-2 Vaccine	El Sahly, L R Baden, H M El Sahly, B Essink, K Kotloff, S Frey, R Novak, D Diemert, S A Spector, N Rouphael, C B Creech, J Mcgettigan, S Khetan, N Segall, J Solis, A Brosz, C Fierro, H Schwartz, K Neuzil, L Corey, P Gilbert, H Janes, D Follmann, M Marovich, J Mascola, L Polakowski, J Ledgerwood, B S Graham, H Bennett, R Pajon, C Knightly, B Leav, W Deng, H Zhou, S Han, M Ivarsson, J Miller, T Zaks	-	-	New England Journal of Medicine	6931	2020	Efficacy and Safety of the mRNA-1273 SARS-CoV-2 Vaccine.pdf	1. mRNA-1273 vaccine: Two intramuscular injections of 100 μg, administered 28 days apart_x000D_ 2. Placebo: Saline injections administered in the same way as the vaccine	Intervention: Interventionsgruppe: Injektion des mRNA-1273-Impfstoff in den Deltamuskel. Die Injektionen erfolgten im Abstand von 28 Tagen in denselben Arm (100 μg mRNA-1273). Der mRNA-1273-Impfstoff ist ein mit Lipid-Nanopartikeln verkapselter mRNA-basierter Impfstoff. Kontrollgruppe: Gleiches Vorgehen wie bei der Interventionsgruppe, jedoch mit Kochsalzlösung als Placebo.	It is notable that the Elicit application has not included the crucial instruction that the injection should be administered into the same arm. It is my contention that this is not a significant issue, but it is nevertheless absent.	The primary outcome measured in this study was the efficacy of the mRNA-1273 vaccine in preventing a first occurrence of symptomatic COVID-19 with onset at least 14 days after the second injection in the per-protocol population, among participants who were seronegative at baseline.	Primäre Zielkriterien: Sicherheit Die Überwachung von lokalen und systemischen unerwünschten Ereignissen für sieben Tage nach jeder Injektion (Liste der Symptome, die die Teilnehmenden aufgefordert aufzeichnen sollen) sowie weiteren unerwünschte Nebenwirkungen für 28 Tage nach jeder Injektion; unerwünschte Ereignisse, die zum Ausstieg aus der Studie oder des Interventionsarms und medizinisch betr…	Elicit did not extracted all outcomes	- Vaccine efficacy in preventing symptomatic COVID-19 illness: 94.1% (95% CI 89.3-96.8%, p<0.001)_x000D_ - All 30 cases of severe COVID-19, including 1 fatality, occurred in the placebo group_x000D_ - Moderate, transient reactogenicity (local and systemic adverse events) was more common in the mRNA-1273 group_x000D_ - Serious adverse events were rare and similar between groups	Sicherheit: Unerwünschte Ereignisse (aufgefordert Beobachtung durch die Teilnehmenden): Unerwünschte Ereignisse an der Injektionsstelle traten in der mRNA-1273-Gruppe häufiger auf als in der Placebo-Gruppe, sowohl nach der ersten (84.2%, vs. 19.8%) als auch nach der zweiten Dosis (88.6%, vs. 18.8%), am häufigstes waren Schmerzen an der Injektionsstelle nach der Injektion. Verzögerte Reaktionen an…	Elicit extracted with less information than the human extractor but it is more structured
Exercise Training and Weight Gain in Obese Pregnant Women: A Randomized Controlled Trial (ETIP Trial)	Kirsti Krohn Garnaes, Siv Mørkved, Øyvind Salvesen, Trine Moholdt	-	-	PLoS Medicine	136	2016	Exercise Training and Weight Gain in Obese.pdf	1. The exercise group received supervised exercise sessions at the hospital 3 times per week from gestational weeks 12-18 until delivery. Each session was 60 minutes long and consisted of 35 minutes of endurance training (treadmill walking/jogging at ~80% max capacity) and 25 minutes of resistance training for large muscle groups and pelvic floor._x000D_ 2. The exercise group was also asked to do…	Intervention: Zusätzlich zur Standardversorgung regelmässiges und supervisiertes Bewegungstraining Zwischen dem Zeitpunkt Baseline und der Geburt erfolgten wöchentlich drei von Physiotherapeuten supervisierte Bewegungstrainingseinheiten à jeweils 60 Minuten. Die Bewegungstrainingseinheiten orientierten sich an den Empfehlungen des American College of Obstetricians and Gynecologists und beinhaltet…	It is evident that Elicit has omitted several pieces of information in this instance. Furthermore, the weight curve is not mentioned, nor is it indicated that this is in addition to standard care. Additionally, the recommendations are not specified as being based on those of the American College of Obstetricians and Gynecologists. The information provided by Elicit is accurate, however, some deta…	The primary outcome measured in this study was gestational weight gain (GWG), which was calculated as the difference between the participant's weight at baseline (gestational weeks 12-18) and their weight at delivery.	Primäres Zielkriterium: Gewichtszunahme während der Schwangerschaft: Differenz vom Baseline- zum Gewicht bei Geburt, das mittels einer kalibrierten elektronischen Waage erfasst wurde (Seca 770; mit Kleidern aber ohne Schuhe)	equal	- No significant difference in gestational weight gain between exercise and control groups (mean difference 0.92 kg, p=0.43)_x000D_ - Significantly lower incidence of gestational diabetes mellitus (GDM) in the exercise group compared to control according to the 2009 WHO definition (6.1% vs 27.3%, p=0.04), but no significant difference using the 2013 WHO/IADPSG definition_x000D_ - Significantly lo…	Primäres Zielkriterium: Gewichtszunahme während der Schwangerschaft: Kein statistisch signifikanter Gruppenunterschied (MD: 1.29, 95 %-KI: -1.58 bis 4.05, p=0.35); ebenfalls kein statistisch signifikanter Gruppenunterschied hinsichtlich dem Anteil jener mit einer grösseren Gewichtszunahme als vom Institute of Medicine empfohlen (OR: 0.60, 95 %-KI: 0.225 bis 1.454, p=0.35) Sekundäre Zielkriterien:…	Elicit extracted with less information than the human extractor
Impact of flushing with aseptic non-touch technique using pre-filled flush or manually prepared syringes on central venous catheter occlusion and bloodstream infections in pediatric hemato-oncology patients: A randomized controlled study	Gülçin Özalp Gerçeker, Seda Ardahan Sevgili, Figen Yardımcı	-	-	European Journal of Oncology Nursing	8	2018	Impact of flushing with aseptic non-touch technique using pre-filled flush or manually prepared syringes on central venous catheter occlusion and bloodstream infection.pdf	1. Standardized flushing method with ANTT using single-use pre-filled flush syringes (intervention group)_x000D_ 2. Standardized flushing method with ANTT using manually prepared syringes (control group)_x000D_ The flushing procedures for both groups included the pulsatile technique, use of 10-mL syringe size with 0.9% NaCl, flushing once a day, and flushing training for the nurses._x000D_ Additi…	Interventionen und Kontrolle Intervention: Fertigspritzen Für die Katheterspülung wurden eine standardisierte Spülmethode mit non-Touch-Technik unter Verwendung von Fertigspritzen zum Einmalgebrauch verwendet. Die in der Interventions- und Kontrollgruppe verwendeten Schritte der Katheterspülung werden in dieser Studie beschrieben. Die standardisierte Spülmethode umfasste die pulsatile Technik (Pu…	It can be seen that man wrote down some information twice, while Elicit only listed it once.	1) Catheter occlusion_x000D_ 2) Central line-associated bloodstream infections (CLABSI)	Primäre Zielkriterien: Katheter-assoziierter Bakteriämien (CLABSI, Central line-associated bloodstream infections): Gemäss Laboratory-Confirmed Bloodstream Infection-I (LCBI) Kriterien vom Centers for Disease Control und Prevention. Okklusion: Okklusion beinhaltet das unvermögen Blut abzunehmen, einen schleppenden Fluss und/oder die Unfähigkeit, durch den ZVK zu spülen oder zu infundieren.	Elicit extracted with less information than the human extractor	- Catheter occlusion rate: 8.7% in intervention group vs 20.0% in control group_x000D_ - CLABSI rate: 8.7% in intervention group vs 36.0% in control group _x000D_ - CLABSI rate per 1000 catheter-days: 1.9 in intervention group vs 10.1 in control group_x000D_ - Occlusion rate per 1000 catheter-days: 1.9 in intervention group vs 5.6 in control group_x000D_ _x000D_ The difference in CLABSI developme…	Primäre Zielkriterien: CLABSI: Statistisch signifikanter Vorteil durch die Intervention (IG: n=2, 8.7 %, KG: n=9, 36 %, p<0.05) Okklusion: Kein statistisch signifikanter Gruppenunterschied (IG: n=2, 8.7 %, KG: n=5, 20 %, p>0.05) Sekundäre Zielkriterien: Neutropenie, Bakteriämie und Septikämie: 2 Patienten in der IG wiesen Koagulase-negative Staphylokokken auf. Von den Patienten mit CLABSI in der …	Elicit extracted with less information than the human extractor
Implementation of a nurse-led selfmanagement support intervention for patients with cancer-related pain: a cluster randomized phase-IV study with a stepped wedge design (EvANtiPain)	Silvia Raphaelis, Florian Frommlet, Hanna Mayer, Antje Koller	-	-	-	-	-	IMPLEM~1.PDF	1. A face-to-face consultation during hospitalization shortly before discharge, provided by designated intervention nurses. This consultation included developing an individualized pain medication plan, discussing a realistic application plan, and addressing high patient-related barriers to pain self-management using an "academic detailing" approach. 2. After discharge, the patient received 1-3 fo…	Intervention und Kontrolle: Implementierung: Jede Pflegefachperson, die sich bereit erklärt hat die Intervention auf Station durchzuführen, erhielt eine 1,5-stündige Schulung, detaillierte Unterrichtsmaterialien und ein fallbasiertes Coaching während der gesamten Studie durch die Letztautorin (AK). Die Patientenfälle wurden nach der Implementierung auf jeder Station nach dem Zufallsprinzip überpr…	In this study, the further training of carers was not extracted. The time of data collection was also not recorded.	The primary outcome measured in this study was pain interference with daily activities. The secondary outcomes measured were pain intensity, patient-related barriers towards pain management, self-efficacy, health-related quality of life (HRQoL), and patient satisfaction with pain self-management support and overall pain management in the hospital.	Primäre Zielkriterien: Schmerzstörung der täglichen Aktivitäten - Brief Pain Inventory (BPI) Sekundäre Zielkriterien: Schmerzintensität- Brief Pain Inventory (BPI) Patientenbezogene Hindernisse für die Schmerzbehandlung - German Barriers Questionnaire II short form (BQII-G12) Selbstwirksamkeit - German Pain Selfefficacy Questionnaire (FESS) Gesundheitsbezogene Lebensqualität (HRQoL) - EORTC-QLQ C…	equal	- Significant improvement in pain interference with daily activities over time for the 8 wards with patients in both control and intervention periods (p=0.009) and the 5 wards that recruited >10 patients (p=0.0497)_x000D_ - Significant positive effects on self-efficacy (p=0.033) and self-reported health status (p=0.037), but not quite significant for patient-related barriers to pain management (p…	Primäre Zielkriterien: Die Gesamteffekte auf die Schmerzstörung waren nicht signifikant. Die Auswirkungen waren jedoch in Unteranalysen auf den neun Stationen, in denen Patientinnen und Patienten im Interventionszeitraum rekrutiert wurden, signifikant (p = 0,009). Sekundäre Zielkriterien: In Bezug auf sekundäre Endpunkte war der Effekt nach Zeitgruppen signifikant für die Selbstwirksamkeit (p = 0…	Elicit extracted with less information than the human extractor
Outcomes of a psycho-education and monitoring programme to prevent compulsory admission to psychiatric inpatient care: a randomised controlled trial	B Lay, W Kawohl, W Rössler, B Lay	-	-	Psychological Medicine	26	2017	Outcomes of a psycho-education and monitoring programme to prevent compulsory admission to psychiatric inpatient care.pdf	1. Individualized psycho-education before discharge, focusing on behaviors, risk factors, resources, and use of mental health services, with a crisis card provided to the patient._x000D_ 2. 24-month preventive monitoring after discharge, with telephone contacts every 4 weeks to assess mental health status and service utilization._x000D_ The control group received standard care (TAU) only, which i…	Ersterhebung (t0) Weitere Erhebungen telefonisch. Intervention: Das Interventionsprogamm beinhaltete im Anschluss an den Klinikaufenthalt individuelle Psycho-edukation und präventive Kontrollanrufe während 24 Monaten. Der Fokus lag auf Selbstmanagementfähigkeiten. Alle Programmpunkte wurden von einer psychiatrischen Fachperson ausgeführt, welche die betroffene Person während der gesamten Interven…	In some cases, more was extracted, whereby the procedure at Elicit is relatively short and clear.	The primary outcome measured in this study is the number of compulsory readmissions to psychiatric inpatient care over the 24-month period.	Primäre Zielkriterien: Re-Hospitalisierungsrate (freiwillig und zwangsweise) sowie Dauer der Klinikaufenthalte zwischen Klinikaustritt und Zeitpunkt der letzten Datenerhebung (t2)	Elicit extracted with less information than the human extractor	- Proportion of participants with compulsory readmission: 28% in intervention group vs. 43% in TAU group_x000D_ - Number of compulsory readmissions per patient: 0.6 in intervention group vs. 1.0 in TAU group _x000D_ - Length of compulsory hospital episodes: 15 days in intervention group vs. 31 days in TAU group_x000D_ - Relative risk of compulsory readmission: 0.6 (95% CI 0.3-0.9) for interventio…	Primäre Zielkriterien: Anzahl psychiatrische Re-Hospitalisationen, Anzahl Hospitalisationstage. 75 Probanden der Interventions- und 93 Probanden der Kontrollgruppe vollendeten das 24-Monate-Programm. Die Rate wiederholter Zwangseinweisungen der Interventionsgruppe (28%) war bei Studienabschluss signifikant tiefer als jene der Kontrollgruppe (43%) (p = 0.038). Die Aufenthaltsdauer bei Zwangseinwei…	equal
Safety and Efficacy of the BNT162b2 mRNA Covid-19 Vaccine	Fernando P Polack, Stephen J Thomas, Nicholas Kitchin, Judith Absalon, Alejandra Gurtman, Stephen Lockhart, John L Perez, Gonzalo Pérez Marc, D Moreira, Cristiano Zerbini, Ruth Bailey, Kena A Swanson, Satrajit Roychoudhury, Kenneth Koury, Ping Li, Warren V Kalina, David Cooper, Robert W Frenck, Laura L Hammitt, Özlem Türeci, Haylene Nell, Axel Schaefer, Serhat Ünal, Dina B Tresnan, Susan Mather, …	-	-	New England Journal of Medicine	9654	2020	Safety and Efficacy of the BNT162b2 mRNA Covid-19 Vaccine.pdf	1. Participants were randomly assigned in a 1:1 ratio to receive either the BNT162b2 vaccine or a placebo._x000D_ 2. Both groups received two doses of their assigned intervention, 21 days apart._x000D_ 3. The dose of the BNT162b2 vaccine was 30 μg._x000D_ 4. The BNT162b2 vaccine is a lipid nanoparticle-formulated, nucleoside-modified RNA vaccine that encodes the SARS-CoV-2 spike protein.	Intervention: Interventionsgruppe: Intramuskuläre Verabreichung von zwei 30-μg-Dosen BNT162b2 im Abstand von 21 Tagen. BNT162b2 enthält Lipid-Nanopartikel mit modifizierter mRNA, welche für das Spike-Protein des Virus kodiert. Kontrollgruppe: Intramuskuläre Verabreichung von zwei Dosen Placebo im Abstand von 21 Tagen.	equal	1) Safety and reactogenicity, including local and systemic adverse events and use of pain/fever medication, in a subset of participants_x000D_ 2) Efficacy of the BNT162b2 vaccine against confirmed COVID-19 cases, measured in participants with and without prior SARS-CoV-2 infection	Primäre Zielkriterien: Wirksamkeit: Die Wirksamkeit des Impfstoffs gegen bestätigte Covid-19 Infektionen nach mindestens sieben Tage nach der zweiten Dosis bei Personen, die bis zu sieben Tage nach der zweiten Dosis ohne serologischen oder virologischen Nachweis einer SARS-CoV-2-Infektion waren. Wirksamkeit des Impfstoffs bei Personen mit und Personen ohne Nachweis einer früheren Infektion. Bestä…	Elicit extracted with less information than the human extractor	- 95.0% vaccine efficacy against confirmed COVID-19 with onset at least 7 days after the second dose in participants without prior SARS-CoV-2 infection (95% CI, 90.3 to 97.6)_x000D_ - 94.6% vaccine efficacy against confirmed COVID-19 with onset at least 7 days after the second dose in participants with or without prior SARS-CoV-2 infection (95% CI, 89.9 to 97.3)_x000D_ - 52% vaccine efficacy agai…	Sicherheit: Lokale Reaktogenität (n=8 183 Personen) Insgesamt mehr lokale Reaktionen in der Interventionsgruppe. Leichte bis mässige Schmerzen an der Injektionsstelle innerhalb von sieben Tagen nach einer Injektion waren, die am häufigsten berichtete, lokale Reaktion, wobei weniger als 1% der Personen in allen Altersgruppen über starke Schmerzen berichteten. Personen, die älter als 55 Jahre waren…	Elicit extracted with less information than the human extractor
Targeting Sleep, Food, and Activity in Infants for Obesity Prevention: An RCT	Barry J Taylor, Andrew R Gray, Barbara C Galland, Anne-Louise M Heath, Julie Lawrence, Rachel M Sayers, Sonya Cameron, Maha Hanna, Kelly Dale, Kirsten J Coppell, Rachael W Taylor	-	-	Pediatrics	66	2017	Targeting Sleep, Food, and Activity in Infants for Obesity Prevention.pdf	1. Control group: Standard well-child care only_x000D_ 2. FAB (food, activity, and breastfeeding) group: 8 additional parent contacts, including 3 from a lactation consultant promoting breastfeeding and delaying solids until 6 months_x000D_ 3. Sleep group: 2 antenatal sessions targeting prevention of sleep problems, as well as a sleep treatment program if requested (6-24 months)_x000D_ 4. Combina…	Interventionen und Kontrolle Intervention: Zusätzlich zur standardmässigen, staatlich finanzierten Routineversorgung für Eltern und deren Kleinkinder bis zum zweiten Lebensjahr in Form von 7 Kontakten gab es drei verschiedene Interventionen: Interventionsarm I (FAB): Ernährung, Aktivität und Stillen; acht Kontakte mit Gesundheitsfachpersonen zur Förderung des Stillens, gesunder Ernährung, und kör…	Elicit has been demonstrated to elicit a response from subjects that is less pronounced than that elicited by human interaction. However, several pieces of information are absent from the report, including the duration of the intervention, the frequency of group meetings, and whether the intervention is being provided in addition to standard care.	1. BMI at 24 months_x000D_ 2. BMI-for-age z score at 24 months _x000D_ 3. Prevalence of obesity at 24 months	Primäre Zielkriterien: BMI und Gewicht des Kleinkindes nach Vollendung des 2. Lebensjahr	Elicit extracted more than the human extractor.	- No significant effect on BMI or BMI-for-age z score at 24 months_x000D_ - Lower rates of obesity in the sleep intervention group (OR 0.46, 95% CI 0.25-0.83, p=0.011) and combination group (OR 0.51, 95% CI 0.28-0.90, p=0.022) compared to the FAB group, but not compared to control_x000D_ - The sleep intervention (sleep + combination groups) approximately halved the odds of obesity compared to con…	Primäre Zielkriterien: BMI und Gewicht des Kleinkindes nach Vollendung des 2. Lebensjahr: Keine statistisch signifikanten Gruppenunterschiede. Sekundäre Zielkriterien: BMI-for-age Score der World Health Organization: Keine statistisch signifikanten Gruppenunterschiede Stillverhalten: Erhebung alle vier Wochen von der 3. bis zur 27. Lebenswoche: Keine statistisch signifikanten Gruppenunterschiede	Elicit extracted with less information than the human extractor
The effect on patient outcomes of a nursing care and follow-up program for patients with heart failure: A randomized controlled trial	Dilek Sezgin, Hatice Mert, Ebru Özpelit, Bahri Akdeniz	-	-	International Journal of Nursing Studies	46	2017	The effect on patient outcomes of a nursing care and follow-up program for patients with heart failure.pdf	1. An educational booklet based on the theory of heart failure self-care_x000D_ 2. A daily follow-up chart for recording weight, edema, blood pressure, pulse, and medication_x000D_ 3. A magnet-held set of instructions for factors to pay attention to and when to visit the clinic_x000D_ 4. Magnet-held pens to record the daily data_x000D_ 5. Biweekly phone calls from a nurse researcher for 6 months_…	Intervention: Ausstattung der Teilnehmenden mit einer Edukationsbroschüre, basierend auf der Theorie für Selbstversorgung bei Herzinsuffizienz und einem Formular für die tägliche Dokumentation des Gewichts, Ödemstatus, Blutdrucks, Puls, zusätzlich eingenommener Medikation (z.B. Diuretika) und zusätzlich gesundheitsrelevanter Notizen. Zusätzlicher Erhalt eines mit Magneten versehenen Sets mit Hinw…	The Elicit tool has yielded a relatively limited amount of detail.	1) Self-care of heart failure, as measured by the Self-Care of Heart Failure Index (SCHFI V6.2), which has three scales: self-care maintenance, self-care management, and self-care confidence. Each scale is scored from 0 to 100, with higher scores indicating better self-care._x000D_ 2) Quality of life, as measured by the Left Ventricular Dysfunction Scale (LVD-36), which measures the impact of lef…	Primäres Zielkriterium: Ausprägung der Selbstversorgung anhand der einzelnen Skalen des Self-Care of Heart Failure Index (SCHFI V6.2) Sekundäre Zielkriterien: Einfluss der Dysfunktion des linken Ventrikels auf die Lebensqualität mittels Left Ventricular Dysfunction Scale (LVD-36) Anzahl der Rehospitalisierungen drei bis sechs Monate nach Entlassung aus dem Krankenhaus auf Grund einer dekompensier…	equal	- Significantly higher self-care maintenance scores at 3 and 6 months (p<0.001)_x000D_ - Significantly higher self-care management scores at 3 and 6 months (p<0.001) _x000D_ - Significantly higher self-care confidence scores at 3 and 6 months (p<0.001)_x000D_ - Significantly better quality of life scores on the Left Ventricular Dysfunction Scale at 3 and 6 months (p<0.001)_x000D_ - Significantly …	Primäre Zielkriterien: Ausprägung der Selbstversorgung: Statistisch signifikante Verbesserung der "self-care maintenance" in der Interventionsgruppe zwischen Basenline und Follow-up nach drei Monaten (t:9.686; p=<0.001) zwischen den Follow-up nach vier und sechs Monaten (t:2.782; p=<0.05) und zwischen Baseline und Follow-up nach sechs Monaten (t:9.695; p<0.001) Statistisch signifikante Verbesseru…	Elicit extracted with less information than the human extractor
The efficacy of abdominal massage in managing opioid-induced constipation	Dilek Yıldırım, Gülbeyaz Can, Gül Köknel Talu	-	-	European Journal of Oncology Nursing	13	2019	The efficacy of abdominal massage in managing opioid-induced constipation.pdf	1) Abdominal massage for the experimental group: 15-minute abdominal massages twice daily for 4 weeks._x000D_ 2) Standard care for the control group: Laxatives as needed, but no abdominal massages.	Intervention: Eine Woche nach Beginn der Opioidbehandlung erhielten die Teilnehmenden eine 15-minütige videounterstützte Schulung für Bauchmassagen durch Mitglieder der Forschungsgruppe. Das Video enthielt die Techniken und Bewegungsmuster für Bauchmassagen, die in der von Uysal et al. (2012) entwickelten "Abdominal Massage Application Guideline" aufgeführt sind. Die Bauchmassage sollte im Uhrzei…	The Elicit tool has yielded a relatively limited amount of detail.	1) Constipation severity, feeling of incomplete bowel emptying, straining severity, anal pain severity, and bloating_x000D_ 2) Stool consistency _x000D_ 3) Number of defecations_x000D_ 4) Quality of life	Zielkriterien und Messinstrumente: Baseline-Daten wurden zur Diagnose, zu den Medikamenten, Laxantien, zur Flüssigkeitsaufnahme, zur körperlichen Betätigung, zum Opioidkonsum, zur wöchentlichen Ernährung, zur Bewegung/zum Aktivitätsniveau, zur Menge der aufgenommenen Ballaststoffe (Gramm pro Tag) und zu den Eigenschaften des Stuhlgangs erhoben. Die weitere Datenerhebung erfolgte ab der zweiten Wo…	Elicit extracted with less information than the human extractor	- Decreased severity of constipation (p < 0.05)_x000D_ - Decreased feeling of incomplete bowel emptying (p < 0.05)_x000D_ - Decreased severity of straining (p < 0.05) _x000D_ - Decreased severity of anal pain (p < 0.05)_x000D_ - Decreased bloating (p < 0.05)_x000D_ - Improved stool consistency (p < 0.05)_x000D_ - Increased number of defecations (p < 0.05)_x000D_ - Improved quality of life scores …	Zielkriterien: Stuhlform (Bristol stool scale) Die Inzidenz von Obstipation war bei den Teilnehmenden der Interventionsgruppe in der ersten und zweiten Woche statistisch signifikant höher als in der Kontrollgruppe (p < 0,05); in den anderen Wochen war die Inzidenz in der Interventionsgruppe statistisch signifikant niedriger als in der Kontrollgruppe (p < 0,001). Statistisch signifikante Reduktion…	Elicit extracted with less information than the human extractor
The ENHANCES study: a randomised controlled trial of a nurse-led survivorship intervention for patients treated for head and neck cancer	Jane Turner, Patsy Yates, Lizbeth Kenny, Louisa G Gordon, Bryan Burmeister, Brett G M Hughes, Alexandra L Mccarthy, Chris Perry, Raymond J Chan, Alana Paviour, Helen Skerman, Martin Batstone, Lisa Mackenzie	-	-	Supportive Care in Cancer	18	2019	a randomised controlled trial of a nurse-led survivorship intervention.pdf	1. HNCP: A single one-hour face-to-face meeting with a trained nurse to develop a tailored survivorship care plan._x000D_ 2. Information: A written resource on survivorship issues for HNC patients._x000D_ 3. Usual care: Standard clinical care without any additional intervention.	Intervention: Die Intervention bestand aus einer Beratung durch eine speziell trainierte Pflegefachperson. Die Pflegefachpersonen wurden in Kommunikationstechniken und den Prinzipen des Selbstmanagements für chronisch kranke Personen geschult. Themen der Beratung waren Patientenbedürfnisse, Sorgen der Patient:innen und die Identifikation von Fehlwahrnehmungen von Gesundheitsüberzeugungen. Anhand …	Elicit has again provided less information, and it remains unclear whether the carers have been trained in communication techniques and principles of self-management for chronically ill people. This is a serious shortcoming, even if the information provided by Elicit can be considered correct in principle. However, a more detailed presentation would have been desirable.	The primary outcome measured in this study was the change in quality of life from baseline to 6-month follow-up, as measured by the Functional Assessment of Cancer Therapy Head and Neck (FACT-H&N) questionnaire.	Primäres Zielkriterium: Lebensqualität -> Functional Assessment of Cancer Therapy Head and Neck (FACT-H&N). Der Fragebogen beinhaltet vier Domänen: Körperliches, Soziales, Emotionales und Funktionelles Wohlbefinden. Die Antworten wurden in Likert Skalen zwischen 0-4 angegeben.	Elicit extracted with less information than the human extractor	- Physical well-being: The information group showed a statistically significant mean difference of 0.4 (95% CI -1.8, 2.6, p<0.05) compared to usual care at 6 months._x000D_ - FACT-G, FACT-TOI, FHNSI: The information group showed statistically and clinically significant improvements in these measures compared to usual care at 3 months._x000D_ - Self-efficacy (CBI) and mood (HADS): All groups showe…	Primäre Zielkriterien: Die Lebensqualität sank in allen drei Gruppen nach drei Monaten, war nach sechs Monaten jedoch wieder ähnlich wie zur Baseline. Nach sechs Monaten waren keine signifikanten Veränderungen in der Lebensqualität zwischen Interventions- und Kontrollgruppe ersichtlich. Im Vergleich zur Standardpflege hatte die Informationsgruppe nach sechs Monaten signifikant höhere Mittelwerte …	Elicit extracted with less information than the human extractor
The impact of automatic devices for capillary blood collection on efficiency and pain response in newborns: A randomized controlled trial	G Sorrentino, M Fumagalli, S Milani, I Cortinovis, A Zorz, G Cavallaro, F Mosca, L Plevani	-	-	International Journal of Nursing Studies	11	2017	The impact of automatic devices for capillary blood collection on efficiency and pain response in newborns.pdf	The interventions in this study were the use of 6 different automated devices for capillary blood collection in newborns: Ames Minilet™ Lancet, Cardinal Health Gentleheel ®, Natus Medical NeatNick™, BD Quikheel™ Lancet, Vitrex Steriheel ® Baby Lancet, and Accriva Diagnostics Tenderfoot ®. All devices used a trigger and spring loaded mechanism to perform an automatic heel stick.	Intervention: Alle Geräte lösten automatisch einen Fersenstich aus, der zuerst einen Hautschnitt bewirkte und sich anschliessend von selbst in sein Gehäuse zurückzog, um die Gefahr einer Nadelstichverletzung zu minimieren. Alle Neugeborenen erhielten unter Berücksichtigung des institutionellen Protokolls zur Schmerzkontrolle oral einen Milliliter 10 %-ige Glukose zwei Minuten vor der Blutabnahme …	The core statement that five lancing devices are compared with a single one was not correctly extracted by Elicit. This is a serious error.	1. Number of punctures performed to collect blood_x000D_ 2. NIPS (Neonatal Infant Pain Scale) score_x000D_ 3. The need to squeeze the heel (defined as pressure on the heel to increase blood flow)	Primäre Zielkriterien: Anzahl der Punktionen für die Blutabnahme Prozeduraler Schmerz während der Blutabnahme: Neonatal Infant Pain Scale (NIPS) Notwendiger Druck auf die Ferse, um die Durchblutung zu erhöhen	equal	- Number of heel sticks required:_x000D_ - Ames Minilet™ Lancet: mean 3.91 (95% CI: 3.46-4.36)_x000D_ - BD Quikheel Lancet: mean 2.65 (95% CI: 2.16-3.13)_x000D_ - Other devices: mean 1.02-1.27, with no significant differences between them_x000D_ - NIPS pain score:_x000D_ - Ames Minilet™ Lancet: mean 3.98 (95% CI: 3.77-4.20)_x000D_ - Accriva Diagnostics Tenderfoot®: mean 1.22 (95% CI: 1.05-1.39), …	Primäre Zielkriterien: Das Accriva Diagnostics Tenderfoot®-Gerät zeigte die höchste Effizienz bei der Blutabnahme und rief die geringsten Schmerzen bei den Neugeborenen hervor. Mit diesem Gerät konnte die Blutabnahme bei der grossen Mehrheit der Säuglinge (98.4 %) mit einem einzigen Stich durchgeführt werden, das Zusammendrücken der Ferse war bei lediglich 6,3 % der Säuglinge notwendig und der NI…	Elicit has not extracted the covariates and other outcomes here. Instead, Elicit has extracted some results that humans have not extracted. The first five lines that the human extracted are missing here.
Results of the Exercise and Nutrition to Enhance Recovery and Good Health for You (ENERGY) Trial: A Behavioral Weight Loss Intervention in Overweight or Obese Breast Cancer Survivors	Cheryl L Rock, Shirley W Flatt, Tim E Byers, Graham A Colditz, Wendy Demark-Wahnefried, Patricia A Ganz, Kathleen Y Wolin, Anthony Elias, Helen Krontiras, Jingxia Liu, Michael Naughton, Bilgé Pakiz, Barbara A Parker, Rebecca L Sedjo, Holly Wyatt	-	-	Journal of Clinical Oncology	184	2015	Results of the Exercise and Nutrition to Enhance Recovery and Good Health for You (ENERGY) Trial.pdf	1) Intervention group: Semi-structured weight loss program with weekly group sessions for 4 months, tapering to monthly for the remainder of year 1, supplemented with telephone counseling and tailored newsletters, with a goal of 7% weight loss at 2 years._x000D_ 2) Control group: Less intensive weight management resources, a baseline and 6-month diet counseling session, physical activity recommen…	Intervention: Zweijährige telefonunterstützte, gruppenbasierte Ernährungsberatung mit einem individuell angepassten, vierteljährlichen Newsletter zur Unterstützung bei der Gewichtsabnahme Wöchentliche einstündige Gruppensitzungen mit durchschnittlich 15 Frauen über vier Monate (intensive Behandlungsphase) gefolgt von zweiwöchentlichen Gruppensitzungen über zwei Monate und von monatlichen Sitzunge…	Elicit did not provide a detailed account of the intervention, which is a shortcoming of this account. It is important to understand the specifics of the intervention, including both what was done and what was not done. Therefore, the change to red is a significant deviation from the original account.	The primary outcome measured in this study was weight loss, measured as a percentage of initial weight at 12 and 24 months.	Primäre Zielkriterien: Gewicht (kg) Gewichtsveränderung (%)	Elicit extracted more than the human extractor.	- At 12 months, the intervention group had 6.0% mean weight loss compared to 1.5% in the control group (p<0.001)._x000D_ - At 24 months, the intervention group had 3.7% mean weight loss compared to 1.3% in the control group (p<0.001). _x000D_ - At 12 months, 55% of the intervention group lost ≥5% of initial weight and 26% lost ≥10%._x000D_ - At 24 months, 44% of the intervention group were ≥5% be…	Primäre Zielkriterien: Gewicht: Statistisch signifikante Verringerung durch die Intervention nach 12 Monaten (IG: 79.7 (0.9); KG: 83.5 (0.9); p=0.003) aber nicht nach 24 Monaten (IG: 81.4 (0.9); KG: 83.8 (0.9); p=0.13) Gewichtsveränderung: Statistisch signifikant positive Veränderung durch die Intervention nach 12 Monaten (IG: -6.0 (0.4); KG: -1.5 (0.4); p=0.001) und nach 24 Monaten (IG: -3.7 (0.…	Elicit extracts the primary results in a more structured and clearer way than humans. However, Elicit omits the remaining outcomes. For example, hip circumference, which was also significant, is not listed by Elicit.
Effects of a High-Intensity Functional Exercise Program on Dependence in Activities of Daily Living and Balance in Older Adults with Dementia	Annika Toots, † H Akan Littbrand, Nina Lindel Of, Robert Wiklund, Henrik Holmberg, Peter Nordstr€ Om, Lillemor Lundin-Olsson, Yngve Gustafson, Erik Rosendahl	-	-	Journal of The American Geriatrics Society	118	2016	Effects of a High-Intensity Functional Exercise Program on Dependence in Activities of Daily Living and Balance in Older Adults with Dementia.pdf	1. High-intensity functional exercise (HIFE) program: 39 exercises performed in functional, weight-bearing positions similar to everyday activities, aimed at improving lower limb strength, balance, and mobility. Delivered in 45-minute sessions, 5 times per 2-week period, for 4 months (40 sessions total)._x000D_ 2. Seated activity program: Group discussions, singing, listening to music or readings…	Interventionsgruppe (IG): Intensives funktionelles Trainingsprogramm Supervision des in Gruppen (n=3–8) in den Alters- und Pflegeheimen stattfindenden Trainingsprogramms durch zwei im Umgang mit Menschen mit kognitiven Beeinträchtigungen erfahrenen Physiotherapeuten; war das Gruppentraining nicht möglich, wurden nach Möglichkeit individuelle Trainings angeboten. Es erfolgten pro zwei Wochen fünf …	Elicit has extracted the same, even more structured than the human. However, the information that the intervention was carried out by an experienced physiotherapist is missing. Elicit has also not extracted the safety measures.	1. Independence in activities of daily living (ADLs), as measured by the Functional Independence Measure (FIM) and the Barthel Index of ADLs._x000D_ 2. Balance, as measured by the Berg Balance Scale (BBS).	ATL-Abhängigkeit: Functional Independence Measure (FIM) und Barthel-Index (BI) Balance: Berg Balance Scale (BBS)	Elicit extracted more than the human extractor.	- No significant between-group differences in ADL independence at 4 or 7 months_x000D_ - Significant between-group improvement in balance favoring the exercise group at 4 months_x000D_ - Positive effects of the exercise program on ADL independence and balance in participants with non-Alzheimer's dementia, but not in those with Alzheimer's disease	ATL-Abhängigkeit: FIM: Sowohl nach vier als auch nach sieben Monaten kein statistisch signifikanter Gruppenunterschied (MD: 1.34, 95 %-KI: -1.56 bis 4.25, p=0.36 bzw. MD: 0.78, 95 %-KI: -2.21 bis 3.77, p=0.61) Barthel-Index: Sowohl nach vier als auch nach sieben Monaten kein statistisch signifikanter Gruppenunterschied (MD: 0.60, 95 %-KI: -0.24 bis 1.44, p=0.16 bzw. MD: 0.57, 95 %-KI: -0.30 bis 1…	Elicit has listed three results here, the human has listed over 4 results. The results Elicit has listed are correct, but the fact that so many are missing is surely a mistake.	- "The exercise intervention was based on the high-intensity functional exercise (HIFE) program (described in detail elsewhere and available from the authors), 37, 38 which aims to improve lower limb strength, balance, and mobility. It comprises 39 exercises performed in functional, weightbearing positions; similar to those used in everyday situations, such as rising from a chair, stepping up, tr…	_x000D_ The paper describes two main interventions:_x000D_ "The exercise intervention was based on the high-intensity functional exercise (HIFE) program (described in detail elsewhere and available from the authors), 37, 38 which aims to improve lower limb strength, balance, and mobility. It comprises 39 exercises performed in functional, weightbearing positions; similar to those used in everyday…	- "Dependence in ADLs was assessed using the motor domain of the Functional Independence Measure (FIM) and the Barthel Index of ADLs."_x000D_ - "Balance was measured using the Berg Balance Scale (BBS)."_x000D_ - "primary aim of this study was to investigate the effects of exercise on independence in ADLs in persons with dementia living in residential care."_x000D_ - "secondary aims were to invest…	_x000D_ The primary outcomes measured in this study are:_x000D_ "Dependence in ADLs was assessed using the motor domain of the Functional Independence Measure (FIM) and the Barthel Index of ADLs."_x000D_ "Balance was measured using the Berg Balance Scale (BBS)."_x000D_ The paper states that the "primary aim of this study was to investigate the effects of exercise on independence in ADLs in person…	- "Linear mixed models showed no between-group effect on ADL independence at 4 (FIM=1.3, 95% confidence interval (CI)=À1.6-4.3; BI=0.6, 95% CI=À0.2-1.4) or 7 (FIM=0.8, 95% CI=À2.2-3.8; BI=0.6, 95% CI=À0.3-1.4) months."_x000D_ - "A significant between-group effect on balance favoring exercise was observed at 4 months (BBS=4.2, 95% CI=1.8-6.6)."_x000D_ - "In interaction analyses, exercise effects d…	_x000D_ The paper reports the effects of a high-intensity functional exercise program on independence in activities of daily living (ADLs) and balance in older adults with dementia. The key findings are:_x000D_ _x000D_ _x000D_ "Linear mixed models showed no between-group effect on ADL independence at 4 (FIM=1.3, 95% confidence interval (CI)=À1.6-4.3; BI=0.6, 95% CI=À0.2-1.4) or 7 (FIM=0.8, 95% CI…
The Longitudinal Impact of an Internet Safety Decision Aid for Abused Women	Nancy E Glass, Nancy A Perrin, Ginger C Hanson, Tina L Bloom, Jill T Messing, Amber S Clough, Jacquelyn C Campbell, Andrea C Gielen, James Case, Karen B Eden	-	-	American Journal of Preventive Medicine	89	2017	The Longitudinal Impact of an Internet Safety Decision Aid for Abused Women.pdf	1. A priority-setting activity where participants made pairwise comparisons of factors related to IPV safety decisions and received feedback on their priorities. 2. Completion of the Danger Assessment (DA) or DA-Revised (DA-R) to assess their risk level, with visual feedback and messages about their danger level. 3. Tailored safety action plans with recommended strategies based on their input and…	Intervention: Internetbasierte Entscheidungshilfe bzgl. Sicherheit Die Online-Aktivitäten konnten zu einem frei wählbaren und sicheren Zeitpunkt erfolgen; wurden die Aktivitäten nicht abgeschlossen, wurden die Teilnehmenden telefonisch und/oder per E-Mail daran erinnert. Die Online-Aktivitäten beinhalteten Fragen zur Priorisierung von Entscheidungstreibern hinsichtlich ihres Sicherheitsverhaltens…	It is notable that the present study does not explicitly indicate that the decision aids under consideration are internet-based. This is a notable omission in the Elicit	1. Decisional conflict, as measured by the Decision Conflict Scale_x000D_ 2. Safety behaviors, as measured by the number of safety behaviors used and how helpful they were_x000D_ 3. Repeat IPV exposure, as measured by the Severity of Violence Against Women Scale	Primäre Zielkriterien: Entscheidungskonflikte: Decision Conflict Scale Sicherheitsverhalten: Adaptierte Liste mit 35 Items zum Sicherheitsverhalten Gewalt-Exposition: Severity of Violence Against Women Scale und Women's Experience of Battering Scale	equal	- Significantly greater reduction in decisional conflict immediately after using the decision aid_x000D_ - Significantly greater increase in percentage of safety behaviors found helpful over 12 months_x000D_ - Significantly higher percentage of participants who had ended their abusive relationship by 12 months	Primäre Zielkriterien: Entscheidungskonflikte: Statistisch signifikanter Vorteil durch die Intervention (Beta: -2.68, 95 %-KI: -5.08 bis -0.277, p=0.042) Sicherheitsverhalten: Statistisch signifikanter Vorteil durch die Intervention (Beta: 0.05, 95 %-KI: 0.003 bis 0.097, p=0.037) Gewaltexposition: Psychologische Gewalt: Kein statistisch signifikanter Gruppenunterschied (x2: 2.20, p=0.333) Körperl…	Elicit has extracted with less information than the human extractor	- "The intervention group received tailored safety action plans based on their priorities, violence severity, and plans to stay or end the relationship."_x000D_ - "Intervention women made ten pairwise comparisons, via a sliding bar (Figure 1 ), of well-known and previously identified drivers of women's IPV safety decisions 15 : having resources, privacy, feelings for their partner, concerns for s…	_x000D_ The paper describes two main interventions:_x000D_ "The intervention group received tailored safety action plans based on their priorities, violence severity, and plans to stay or end the relationship."_x000D_ This intervention involved the following components:_x000D_ "Intervention women made ten pairwise comparisons, via a sliding bar (Figure 1 ), of well-known and previously identified…	- "The research team hypothesized the intervention would reduce decisional conflict, increase safety behaviors, and reduce repeat IPV exposure (primary outcomes) and that intervention group women would report greater reduced depression and PTSD symptoms (secondary outcomes)."_x000D_ - "The Decision Conflict Scale discriminates between people who make (versus delay) decisions and measures construc…	_x000D_ The primary outcomes measured in this study are:_x000D_ "The research team hypothesized the intervention would reduce decisional conflict, increase safety behaviors, and reduce repeat IPV exposure (primary outcomes) and that intervention group women would report greater reduced depression and PTSD symptoms (secondary outcomes)."_x000D_ The paper specifically identifies the following as th…	- "Although both groups experienced reduced decisional conflict over time (Wald χ 2 =798.70, p0.001), the time X intervention group interaction was significant (Wald χ 2 =13.09, p=0.004). The intervention group experienced a greater decline from baseline pre-test to baseline post-test than controls (B= -2.68, 95% CI= -5.08, -0.277, p=0,042; previously reported for English speakers only 20 )."_x00…	_x000D_ The paper reports several intervention effects of the Internet-based safety decision aid compared to the control group:_x000D_ _x000D_ _x000D_ "Although both groups experienced reduced decisional conflict over time (Wald χ 2 =798.70, p0.001), the time X intervention group interaction was significant (Wald χ 2 =13.09, p=0.004). The intervention group experienced a greater decline from base…
										The analysis of the data from 14 studies shows that the interventions were not described by Elicit with the same level of detail as by the human extractor. In three cases, the information extracted by Elicit differs from that of the human extractor. In three other cases, the information extracted by Elicit is consistent or even more comprehensive than that of the human extractor. Overall, it can …			In eight out of twenty studies, the extraction results of Elicit were found to be in partial equal with the human values. This leads to the conclusion that Elicit extracts less information than the human extractor. In seven studies, the same result was achieved as with human extraction, while in five studies a higher extraction by Elicit was observed. The primary target criteria are met in all ca…			Conclusion Results: Elicit extracted with less information than humans in 19 out of 20 studies. However, Elicit always listed the most important (mostly the primary) outcomes. However, I find it relevant that a few outcomes were not extracted. That's why the conclusion remains partially or less extracted.
									equal or more extracted per cent	15			0.6			5
									Partially equal with less Information per cent	0.7			0.4			0.95
									deviated per cent	0.15
